# Supplementary material for: Quantifying the dynamics of rocky intertidal sessile communities along the Pacific coast of Japan: implications for ecological resilience
Source: Sci Rep. 2021 Aug 9;11:16073. doi: 10.1038/s41598-021-95348-1 (PMC8352913; doi:10.1038/s41598-021-95348-1)
Supplement: Supplementary file 2 — Supplementary Table S2. [file 41598_2021_95348_MOESM2_ESM.xlsx]

## Sheet: Sheet1
Table S2. Frequency of occurrence of each taxon of sessile organism in each region.
Phylum, Kingdom and Domain	Taxon	Region
		Eastern Hokkaido	Southern Hokkaido	Rikuchu	Boso	Nanki	Osumi
Bacteria
Cyanobacteria	Cyanophyceae spp.	-	16.8317	48.433	43.3249	59.5	45
Eukarya
Plantae
Rhodophyta	Acrosorium yendoi	-	8.58086	3.7037	-	-	-
	Ahnfeltiopsis flabelliformis	-	-	5.12821	-	-	-
	Bostrychia tenella	-	-	-	-	-	2.25
	Caulacanthus ustulatus	-	22.1122	44.7293	95.9698	78.25	79.75
	Chondracanthus intermedius	-	-	23.6467	96.4736	44.75	50.75
	Chondria crassicaulis	-	16.8317	21.6524	4.28212	-	-
	Chondrophycus undulata	-	-	-	6.54912	7.75	18.25
	Chondrus elatus	-	-	5.98291	-	-	-
	Chondrus nipponicus	-	-	6.26781	-	-	-
	Chondrus ocellatus	-	-	5.98291	3.27456	10.5	-
	Chondrus spp.	-	-	-	3.77834	5.75	4.25
	Chondrus verrucosus	-	-	18.2336	47.6071	4.25	2.25
	Chondrus yendoi	94.4444	53.4653	49.2877	-	-	-
	Congregatocarpus pacificus	5.05051	-	-	-	-	-
	Corallina pilulifera	94.697	71.2871	13.6752	65.7431	4.5	17.5
	Corallinales spp.	5.30303	78.8779	90.5983	99.4962	99	99
	Dermonema pulvinatum	-	-	-	13.8539	9.25	-
	Dumontia simplex	-	8.25083	-	-	-	-
	Gelidium divaricatum	-	-	22.792	8.31234	33.5	57
	Gloiopeltis furcata	93.9394	95.0495	50.7123	-	-	-
	Grateloupia spp.	-	-	-	-	6.25	-
	Hildenbrandia spp.	36.1111	93.0693	92.8775	10.8312	98	98
	Jania adhaerens	-	-	-	-	8	9.25
	Laurencia okamurae	-	-	5.98291	58.9421	4	30.75
	Laurencia spp.	-	-	-	3.27456	5.75	5.25
	Lomentaria hakodatensis	-	12.5413	8.54701	-	-	-
	Mastocarpus pacificus	14.1414	41.9142	-	-	-	-
	Mazzaella japonica	-	7.59076	-	-	-	-
	Nemalion vermiculare	-	8.91089	7.12251	-	-	-
	Neorhodomela aculeata	4.29293	3.9604	-	-	-	-
	Neorhodomela oregona	12.8788	-	-	-	-	-
	Neodilsea yendoana	-	6.27063	-	-	-	-
	Neosiphonia yendoi	57.5758	10.5611	3.1339	-	-	-
	Odonthalia corymbifera	3.0303	-	-	-	-	-
	Palisada yamadana	-	-	-	-	-	4
	Palmaria palmata	-	5.61056	-	-	-	-
	Peyssonnelia conchicola	-	-	-	17.6322	19.5	15
	Polyopes affinis	4.0404	15.8416	27.0655	-	2.75	-
	Polyopes prolifer	-	-	6.83761	8.31234	-	-
	Polysiphonia spp.	-	5.61056	3.7037	5.28967	-	-
	Porphyra yezoensis	-	6.60066	-	-	-	-
	Pterocladiella tenuis	-	-	5.12821	7.0529	18.25	7.5
	Pterosiphonia bipinnata	17.9293	-	-	-	-	-
	Ptilota filicina	7.07071	2.9703	-	-	-	-
	Rhodellophyceae spp.	-	-	-	3.77834	12.75	5.75
Chlorophyta	Boodlea coacta	-	-	-	27.4559	8.5	27.5
	Chaetomorpha aerea	16.9192	64.6865	11.396	-	-	-
	Chaetomorpha moniligera	7.32323	32.0132	-	-	-	-
	Cladophora herpestica	-	-	-	-	-	6.5
	Cladophora opaca	56.5657	69.967	56.6952	-	-	-
	Cladophora spp.	-	-	9.68661	13.8539	8.75	16.25
	Codium fragile	-	2.64026	-	-	-	-
	Collinsiella cava	-	-	-	-	7	-
	Palmophyllum spp.	-	-	-	-	2.25	-
	Ulva pertusa	64.6465	61.3861	15.3846	-	-	-
	Ulva spp1(It used to be accepted as Enteromorpha spp.)	4.29293	15.1815	4.5584	62.2166	47	21
	Ulva spp2	-	-	-	74.5592	43.25	69.5
	Ulvella spp.	-	-	-	-	70.5	82
	Valonia spp.	-	-	-	-	2.5	-
Ochrophyta	Alaria crassifolia	-	5.94059	-	-	-	-
	Alaria praelonga	4.79798	-	-	-	-	-
	Analipus japonicus	96.7172	88.7789	60.3989	-	-	-
	Bacillariophyceae spp.	3.28283	11.8812	-	18.8917	6	4.25
	Ceramium spp.	-	-	-	2.267	2.25	4.5
	Colpomenia bullosa	16.1616	8.58086	-	-	-	-
	Colpomenia sinuosa	-	-	3.9886	4.03023	8.25	-
	Dictyopteris pacifica	-	2.31023	-	-	-	-
	Dictyota dichotoma	-	19.1419	6.83761	6.04534	-	-
	Endoplura aurea	-	-	40.7407	63.728	-	-
	Fucus evanescens	31.8182	6.27063	-	-	-	-
	Ishige okamurae	-	-	-	71.0327	33.75	39
	Ishige sinicola	-	-	-	38.7909	-	-
	Leathesia marina	39.899	58.4158	5.12821	15.6171	8.5	-
	Melanosiphon intestinalis	20.4545	23.7624	-	-	-	-
	Myelophycus simplex	-	-	-	15.1134	-	2.75
	Neoralfsia expansa	-	-	-	-	52.25	23
	Petalonia binghamiae	3.0303	3.30033	-	-	-	-
	Petrospongium rugosum	-	-	-	20.403	-	-
	Phaeophyceae spp.	-	27.0627	58.9744	38.7909	67.5	83
	Ralfsia verrucosa	-	42.9043	21.0826	-	-	-
	Saccharina japonica var. japonica	-	4.9505	-	-	-	-
	Sargassum fusiforme	-	-	11.9658	53.4005	23.25	-
	Sargassum thunbergii	-	28.7129	5.69801	6.29723	-	-
	Scytosiphon lomentaria	3.0303	7.92079	-	-	-	-
	Silvetia babingtonii	-	25.0825	-	-	-	-
	Sphacelaria spp.	25.2525	19.1419	3.4188	-	-	-
Tracheophyta	Phyllospadix iwatensis	-	9.90099	-	-	-	-
Animalia
Porifera	Halichondria okadai	-	-	-	22.67	5.5	4
	Halichondria panicea	4.79798	6.93069	11.396	19.6474	14.75	53
	Haliclona permollis	-	-	-	-	-	21.75
	Haliclona spp.	-	-	-	36.5239	3.75	15.75
	Hymeniacidon sinapium	-	-	4.5584	2.51889	5.25	16.75
Cnidaria	Actinia equina	-	25.4125	-	6.04534	-	-
	Anthopleura kurogane	-	4.29043	-	-	-	-
	Anthopleura uchidai	-	15.1815	26.7806	74.8111	7.75	10.25
	Campanulariidae spp.	-	-	7.40741	-	-	-
	Cnidopus japonicus	14.1414	11.8812	-	-	-	-
	Dynamena crisioides	-	-	-	-	11.25	18.5
	Haliplanella lineata	-	-	-	-	7.5	7.75
Mollusca	Acar plicata	-	-	-	3.77834	-	-
	Arca boucardi	-	-	-	3.27456	5.25	-
	Arcidae spp.	-	-	-	4.03023	7.75	10.25
	Cardita leana	-	-	-	4.28212	-	-
	Chama sp.	-	-	-	-	13	-
	Crassostrea gigas	-	-	49.5726	-	6.75	3.5
	Hormomya mutabilis	-	-	-	8.56423	-	-
	Isognomon nucleus	-	-	-	-	-	4.5
	Mytilus coruscus	-	3.63036	14.245	-	-	-
	Mytilus galloprovincialis	-	-	35.3276	-	-	-
	Mytilus trossulus	6.56566	22.4422	-	-	-	-
	Pinctada martensii	-	-	-	-	-	2.25
	Saccostrea kegaki	-	-	10.5413	4.03023	42	41
	Saccostrea mordax	-	-	-	-	40.5	70.75
	Septifer bilocularis	-	-	-	16.1209	36.75	64.5
	Septifer virgatus	-	45.2145	60.6838	-	5.5	30.75
	Serpulorbis imbricatus	-	-	-	21.6625	15.5	25.75
	Xenostrobus atratus	-	-	-	-	15.75	-
Annelida	Hydroides ezoensis	-	18.8119	87.4644	9.82368	-	-
	Neodexiospira spirillum	18.6869	33.3333	39.6011	-	-	-
	Neodexiospira spp.	-	-	-	69.7733	13	18.25
	Polychaeta spp.	-	-	-	-	-	19.25
	Pseudopotamilla occelata	-	9.90099	15.3846	-	-	-
	Sabellidae spp.	-	-	-	-	-	9
	Serpulidae spp.	-	-	-	11.8388	27.25	39.25
	Spirobranchus kraussii	-	-	-	69.2695	83.5	57.5
Arthropoda	Amphibalanus amphitrite	-	-	-	-	-	3
	Balanus glandula	58.0808	31.6832	58.4046	-	-	-
	Capitulum mitella	-	-	7.69231	3.27456	52.25	69.25
	Chthamalus challengeri	-	96.6997	86.6097	51.3854	79	59
	Chthamalus dalli	96.9697	-	-	-	-	-
	Corophium sp.	13.6364	6.60066	-	-	-	-
	Perforatus perforatus	-	-	6.55271	-	-	-
	Semibalanus cariosus	18.9394	46.5347	32.7635	-	-	-
	Tetraclita japonica	-	-	-	2.77078	57	60.5
	Tetraclita squamosa	-	-	-	-	13	40.25
Bryozoa	Hippothoidae spp.	2.77778	-	-	-	-	-
	Membraniporidae spp.	-	-	2.5641	-	-	-
	Microporellidae spp.	6.81818	3.30033	17.094	-	-	-
	Vesiculariidae spp.	2.52525	-	-	-	-	-
	Watersipora cucullata	-	-	27.0655	5.54156	4.5	9
Chordata	Botryllidae spp.	-	-	3.4188	-	-	-
	Didemnidae spp.	-	-	-	-	-	5.5
	Polycitor proliferus	-	-	-	13.602	-	8.5
	Pyura vittata	-	-	11.396	-	-	-
The frequency of occurrence (%) was calculated as (the number of censuses where each taxon was recorded within each region)/(the total number of censuses in each region) × 100.
