# Supplementary material for: Quantifying the dynamics of rocky intertidal sessile communities along the Pacific coast of Japan: implications for ecological resilience
Source: Sci Rep. 2021 Aug 9;11:16073. doi: 10.1038/s41598-021-95348-1 (PMC8352913; doi:10.1038/s41598-021-95348-1)
Supplement: Supplementary file 4 — Supplementary Information 1. [file 41598_2021_95348_MOESM4_ESM.csv]

model coefficient of trajectory	plot.id	parameter of each trajectory	region	current systems	current fluctuation
0.01761	AP 2	Linear ƒ¿	Eastern Hokkaido	1	1
0.01076	MB 4	Linear ƒ¿	Eastern Hokkaido	1	1
0.0126	MB 5	Linear ƒ¿	Eastern Hokkaido	1	1
0.01021	MC 1	Linear ƒ¿	Eastern Hokkaido	1	1
0.01114	MC 3	Linear ƒ¿	Eastern Hokkaido	1	1
0.01817	MZ 2	Linear ƒ¿	Eastern Hokkaido	1	1
0.02213	MZ 4	Linear ƒ¿	Eastern Hokkaido	1	1
0.01133	NN 3	Linear ƒ¿	Eastern Hokkaido	1	1
0.2838	AP 3	Stable ƒÓ1	Eastern Hokkaido	1	1
0.3201	MB 1	Stable ƒÓ1	Eastern Hokkaido	1	1
0.3454	MB 3	Stable ƒÓ1	Eastern Hokkaido	1	1
0.3321	MZ 4	Stable ƒÓ1	Eastern Hokkaido	1	1
0.3437	MZ 1	Stable ƒÓ1	Eastern Hokkaido	1	1
0.2874	MZ 3	Stable ƒÓ1	Eastern Hokkaido	1	1
0.307	MZ 5	Stable ƒÓ1	Eastern Hokkaido	1	1
0.2553	NN 1	Stable ƒÓ1	Eastern Hokkaido	1	1
0.2529	NN 2	Stable ƒÓ1	Eastern Hokkaido	1	1
0.388	NN 4	Stable ƒÓ1	Eastern Hokkaido	1	1
0.5979	NN 5	Stable ƒÓ1	Eastern Hokkaido	1	1
-0.381	AP 3	Stable ƒÓ2	Eastern Hokkaido	1	1
-1.9581	MB 1	Stable ƒÓ2	Eastern Hokkaido	1	1
-0.4552	MB 3	Stable ƒÓ2	Eastern Hokkaido	1	1
-0.4004	MZ 4	Stable ƒÓ2	Eastern Hokkaido	1	1
-0.446	MZ 1	Stable ƒÓ2	Eastern Hokkaido	1	1
-0.6546	MZ 3	Stable ƒÓ2	Eastern Hokkaido	1	1
-0.5072	MZ 5	Stable ƒÓ2	Eastern Hokkaido	1	1
-0.7974	NN 1	Stable ƒÓ2	Eastern Hokkaido	1	1
-0.2646	NN 2	Stable ƒÓ2	Eastern Hokkaido	1	1
-0.8671	NN 4	Stable ƒÓ2	Eastern Hokkaido	1	1
-0.903	NN 5	Stable ƒÓ2	Eastern Hokkaido	1	1
0.01697	HR 4	Linear ƒ¿	Southern Hokkaido	1	2
0.01047	SS 4	Linear ƒ¿	Southern Hokkaido	1	2
0.00856	US 1	Linear ƒ¿	Southern Hokkaido	1	2
0.282	ES 4	Stable ƒÓ1	Southern Hokkaido	1	2
0.33	ES 5	Stable ƒÓ1	Southern Hokkaido	1	2
0.3913	HR 1	Stable ƒÓ1	Southern Hokkaido	1	2
0.2911	HR 2	Stable ƒÓ1	Southern Hokkaido	1	2
0.2688	HR 3	Stable ƒÓ1	Southern Hokkaido	1	2
0.2807	HR 5	Stable ƒÓ1	Southern Hokkaido	1	2
0.3035	IW 1	Stable ƒÓ1	Southern Hokkaido	1	2
0.3807	IW 2	Stable ƒÓ1	Southern Hokkaido	1	2
0.3687	IW 3	Stable ƒÓ1	Southern Hokkaido	1	2
0.3003	IW 4	Stable ƒÓ1	Southern Hokkaido	1	2
0.3595	SS 5	Stable ƒÓ1	Southern Hokkaido	1	2
0.3227	US 2	Stable ƒÓ1	Southern Hokkaido	1	2
0.2919	US 3	Stable ƒÓ1	Southern Hokkaido	1	2
-0.5564	ES 4	Stable ƒÓ2	Southern Hokkaido	1	2
-0.6098	ES 5	Stable ƒÓ2	Southern Hokkaido	1	2
-1.0918	HR 1	Stable ƒÓ2	Southern Hokkaido	1	2
-1.075	HR 2	Stable ƒÓ2	Southern Hokkaido	1	2
-1.5129	HR 3	Stable ƒÓ2	Southern Hokkaido	1	2
-1.6295	HR 5	Stable ƒÓ2	Southern Hokkaido	1	2
-0.7733	IW 1	Stable ƒÓ2	Southern Hokkaido	1	2
-0.5811	IW 2	Stable ƒÓ2	Southern Hokkaido	1	2
-0.6557	IW 3	Stable ƒÓ2	Southern Hokkaido	1	2
-0.6571	IW 4	Stable ƒÓ2	Southern Hokkaido	1	2
-0.6451	SS 5	Stable ƒÓ2	Southern Hokkaido	1	2
-1.3548	US 2	Stable ƒÓ2	Southern Hokkaido	1	2
-0.7761	US 3	Stable ƒÓ2	Southern Hokkaido	1	2
0.4546	AG 1	Stable ƒÓ1	Rikuchu	1	3
0.4306	AG 2	Stable ƒÓ1	Rikuchu	1	3
0.5968	AG 3	Stable ƒÓ1	Rikuchu	1	3
0.5005	AG 4	Stable ƒÓ1	Rikuchu	1	3
0.5191	AG 5	Stable ƒÓ1	Rikuchu	1	3
0.4252	AK 1	Stable ƒÓ1	Rikuchu	1	3
0.4033	AK 2	Stable ƒÓ1	Rikuchu	1	3
0.5489	AK 5	Stable ƒÓ1	Rikuchu	1	3
0.4128	KG 1	Stable ƒÓ1	Rikuchu	1	3
0.4135	KG 2	Stable ƒÓ1	Rikuchu	1	3
0.4775	KG 3	Stable ƒÓ1	Rikuchu	1	3
0.4578	KG 4	Stable ƒÓ1	Rikuchu	1	3
0.4153	KG 5	Stable ƒÓ1	Rikuchu	1	3
0.4631	MJ 1	Stable ƒÓ1	Rikuchu	1	3
0.5986	MJ 3	Stable ƒÓ1	Rikuchu	1	3
0.5851	MJ 4	Stable ƒÓ1	Rikuchu	1	3
0.4874	MJ 5	Stable ƒÓ1	Rikuchu	1	3
0.4407	OR 1	Stable ƒÓ1	Rikuchu	1	3
0.4564	OR 2	Stable ƒÓ1	Rikuchu	1	3
0.4814	OR 3	Stable ƒÓ1	Rikuchu	1	3
0.5001	OR 4	Stable ƒÓ1	Rikuchu	1	3
-1.9332	AG 1	Stable ƒÓ2	Rikuchu	1	3
-0.3079	AG 2	Stable ƒÓ2	Rikuchu	1	3
-0.1628	AG 3	Stable ƒÓ2	Rikuchu	1	3
-0.6846	AG 4	Stable ƒÓ2	Rikuchu	1	3
-1.5496	AG 5	Stable ƒÓ2	Rikuchu	1	3
-0.6953	AK 1	Stable ƒÓ2	Rikuchu	1	3
-0.7889	AK 2	Stable ƒÓ2	Rikuchu	1	3
-0.4677	AK 5	Stable ƒÓ2	Rikuchu	1	3
-0.4178	KG 1	Stable ƒÓ2	Rikuchu	1	3
-1.6478	KG 2	Stable ƒÓ2	Rikuchu	1	3
-0.4775	KG 3	Stable ƒÓ2	Rikuchu	1	3
-0.8932	KG 4	Stable ƒÓ2	Rikuchu	1	3
-0.3376	KG 5	Stable ƒÓ2	Rikuchu	1	3
-0.461	MJ 1	Stable ƒÓ2	Rikuchu	1	3
-0.4092	MJ 3	Stable ƒÓ2	Rikuchu	1	3
-0.2502	MJ 4	Stable ƒÓ2	Rikuchu	1	3
-0.2442	MJ 5	Stable ƒÓ2	Rikuchu	1	3
-0.3986	OR 1	Stable ƒÓ2	Rikuchu	1	3
-0.6016	OR 2	Stable ƒÓ2	Rikuchu	1	3
-0.7297	OR 3	Stable ƒÓ2	Rikuchu	1	3
-0.3178	OR 4	Stable ƒÓ2	Rikuchu	1	3
0.01585	EM 4	Linear ƒ¿	Boso	0	2
0.02236	EM 5	Linear ƒ¿	Boso	0	2
0.006081	KM 2	Linear ƒ¿	Boso	0	2
0.008324	MR 1	Linear ƒ¿	Boso	0	2
0.01244	MR 3	Linear ƒ¿	Boso	0	2
0.00643	NS 2	Linear ƒ¿	Boso	0	2
0.01506	CK 3	Linear ƒ¿	Boso	0	2
0.3675	CK 1	Stable ƒÓ1	Boso	0	2
0.3101	CK 2	Stable ƒÓ1	Boso	0	2
0.3706	CK 4	Stable ƒÓ1	Boso	0	2
0.3558	CK 5	Stable ƒÓ1	Boso	0	2
0.3153	EM 2	Stable ƒÓ1	Boso	0	2
0.4282	KM 1	Stable ƒÓ1	Boso	0	2
0.3651	KM 4	Stable ƒÓ1	Boso	0	2
0.4455	KM 5	Stable ƒÓ1	Boso	0	2
0.4427	MR 2	Stable ƒÓ1	Boso	0	2
0.4212	NS 3	Stable ƒÓ1	Boso	0	2
0.3538	NS 4	Stable ƒÓ1	Boso	0	2
0.4786	NS 5	Stable ƒÓ1	Boso	0	2
-0.3117	CK 1	Stable ƒÓ2	Boso	0	2
-1.0643	CK 2	Stable ƒÓ2	Boso	0	2
-0.525	CK 4	Stable ƒÓ2	Boso	0	2
-0.9952	CK 5	Stable ƒÓ2	Boso	0	2
-1.2017	EM 2	Stable ƒÓ2	Boso	0	2
-0.8068	KM 1	Stable ƒÓ2	Boso	0	2
-0.7207	KM 4	Stable ƒÓ2	Boso	0	2
-1.0917	KM 5	Stable ƒÓ2	Boso	0	2
-0.6906	MR 2	Stable ƒÓ2	Boso	0	2
-1.4242	NS 3	Stable ƒÓ2	Boso	0	2
-0.7919	NS 4	Stable ƒÓ2	Boso	0	2
-0.3427	NS 5	Stable ƒÓ2	Boso	0	2
0.02068	BN 4	Linear ƒ¿	Nanki	0	3
0.01277	MT 1	Linear ƒ¿	Nanki	0	3
0.02061	TD 3	Linear ƒ¿	Nanki	0	3
0.01492	TN 1	Linear ƒ¿	Nanki	0	3
0.3671	BN 2	Stable ƒÓ1	Nanki	0	3
0.4152	BN 5	Stable ƒÓ1	Nanki	0	3
0.4866	HC 2	Stable ƒÓ1	Nanki	0	3
0.5375	HC 5	Stable ƒÓ1	Nanki	0	3
0.3997	MT 2	Stable ƒÓ1	Nanki	0	3
0.4126	MT 4	Stable ƒÓ1	Nanki	0	3
0.4033	TD 4	Stable ƒÓ1	Nanki	0	3
0.3296	TN 2	Stable ƒÓ1	Nanki	0	3
0.4256	TN 4	Stable ƒÓ1	Nanki	0	3
0.3133	TN 5	Stable ƒÓ1	Nanki	0	3
-0.6259	BN 2	Stable ƒÓ2	Nanki	0	3
-1.2921	BN 5	Stable ƒÓ2	Nanki	0	3
-1.6104	HC 2	Stable ƒÓ2	Nanki	0	3
-1.3733	HC 5	Stable ƒÓ2	Nanki	0	3
-1.3146	MT 2	Stable ƒÓ2	Nanki	0	3
-0.9399	MT 4	Stable ƒÓ2	Nanki	0	3
-1.615	TD 4	Stable ƒÓ2	Nanki	0	3
-1.2618	TN 2	Stable ƒÓ2	Nanki	0	3
-1.3314	TN 4	Stable ƒÓ2	Nanki	0	3
-1.58	TN 5	Stable ƒÓ2	Nanki	0	3
0.006519	HZ 1	Linear ƒ¿	Osumi	0	1
0.006288	HZ 5	Linear ƒ¿	Osumi	0	1
0.007771	OD 5	Linear ƒ¿	Osumi	0	1
0.006872	TJ 1	Linear ƒ¿	Osumi	0	1
0.007558	TJ 5	Linear ƒ¿	Osumi	0	1
0.009479	TK 2	Linear ƒ¿	Osumi	0	1
0.01274	TK 4	Linear ƒ¿	Osumi	0	1
0.4071	HZ 2	Stable ƒÓ1	Osumi	0	1
0.3243	HZ 4	Stable ƒÓ1	Osumi	0	1
0.3218	OD 1	Stable ƒÓ1	Osumi	0	1
0.3602	OD 3	Stable ƒÓ1	Osumi	0	1
0.5755	SD 4	Stable ƒÓ1	Osumi	0	1
0.3808	SD 5	Stable ƒÓ1	Osumi	0	1
-1.7919	HZ 2	Stable ƒÓ2	Osumi	0	1
-1.3088	HZ 4	Stable ƒÓ2	Osumi	0	1
-0.6328	OD 1	Stable ƒÓ2	Osumi	0	1
-0.9746	OD 3	Stable ƒÓ2	Osumi	0	1
-2.0732	SD 4	Stable ƒÓ2	Osumi	0	1
-1.6848	SD 5	Stable ƒÓ2	Osumi	0	1
