# Supplementary material for: Quantifying the dynamics of rocky intertidal sessile communities along the Pacific coast of Japan: implications for ecological resilience
Source: Sci Rep. 2021 Aug 9;11:16073. doi: 10.1038/s41598-021-95348-1 (PMC8352913; doi:10.1038/s41598-021-95348-1)
Supplement: Supplementary file 5 — Supplementary Information 2. [file 41598_2021_95348_MOESM5_ESM.csv]

plot.id	year	dist	region
CK 3	2003	0	Boso
CK 3	2004	0.212121212	Boso
CK 3	2005	0.157894737	Boso
CK 3	2006	0.166666667	Boso
CK 3	2007	0.257142857	Boso
CK 3	2008	0.151515152	Boso
CK 3	2009	0.243243243	Boso
CK 3	2010	0.243243243	Boso
CK 3	2011	0.317073171	Boso
CK 3	2012	0.268292683	Boso
CK 3	2013	0.333333333	Boso
CK 3	2014	0.263157895	Boso
CK 3	2015	0.230769231	Boso
