# Supplementary material for: Quantifying the dynamics of rocky intertidal sessile communities along the Pacific coast of Japan: implications for ecological resilience
Source: Sci Rep. 2021 Aug 9;11:16073. doi: 10.1038/s41598-021-95348-1 (PMC8352913; doi:10.1038/s41598-021-95348-1)
Supplement: Supplementary file 6 — Supplementary Information 3. [file 41598_2021_95348_MOESM6_ESM.csv]

plot.id	year	dist	region
AP 3	2003	0	Eastern Hokkaido
AP 3	2004	0.090909091	Eastern Hokkaido
AP 3	2005	0.214285714	Eastern Hokkaido
AP 3	2006	0.2	Eastern Hokkaido
AP 3	2007	0.130434783	Eastern Hokkaido
AP 3	2008	0.166666667	Eastern Hokkaido
AP 3	2009	0.259259259	Eastern Hokkaido
AP 3	2010	0.285714286	Eastern Hokkaido
AP 3	2011	0.36	Eastern Hokkaido
AP 3	2012	0.333333333	Eastern Hokkaido
AP 3	2013	0.333333333	Eastern Hokkaido
AP 3	2014	0.230769231	Eastern Hokkaido
AP 3	2015	0.285714286	Eastern Hokkaido
AP 3	2016	0.230769231	Eastern Hokkaido
MC 2	2003	0	Eastern Hokkaido
MC 2	2004	0.043478261	Eastern Hokkaido
MC 2	2005	0.076923077	Eastern Hokkaido
MC 2	2006	0.076923077	Eastern Hokkaido
MC 2	2007	0.12	Eastern Hokkaido
MC 2	2008	0.083333333	Eastern Hokkaido
MC 2	2009	0.230769231	Eastern Hokkaido
MC 2	2010	0.185185185	Eastern Hokkaido
MC 2	2011	0.214285714	Eastern Hokkaido
MC 2	2012	0.153846154	Eastern Hokkaido
MC 2	2013	0.172413793	Eastern Hokkaido
MC 2	2014	0.12	Eastern Hokkaido
MC 2	2015	0.12	Eastern Hokkaido
MC 2	2016	0.24137931	Eastern Hokkaido
