# Supplementary material for: Quantifying the dynamics of rocky intertidal sessile communities along the Pacific coast of Japan: implications for ecological resilience
Source: Sci Rep. 2021 Aug 9;11:16073. doi: 10.1038/s41598-021-95348-1 (PMC8352913; doi:10.1038/s41598-021-95348-1)
Supplement: Supplementary file 7 — Supplementary Information 4. [file 41598_2021_95348_MOESM7_ESM.csv]

plot.id	year	dist	region
MB 3	2003	0	Eastern Hokkaido
MB 3	2004	0.2	Eastern Hokkaido
MB 3	2005	0.166666667	Eastern Hokkaido
MB 3	2006	0.272727273	Eastern Hokkaido
MB 3	2007	0.166666667	Eastern Hokkaido
MB 3	2008	0.363636364	Eastern Hokkaido
MB 3	2009	0.333333333	Eastern Hokkaido
MB 3	2010	0.307692308	Eastern Hokkaido
MB 3	2012	0.4	Eastern Hokkaido
MB 3	2013	0.416666667	Eastern Hokkaido
MB 3	2014	0.5	Eastern Hokkaido
MB 3	2015	0.36	Eastern Hokkaido
MB 3	2016	0.36	Eastern Hokkaido
MB 3	2017	0.333333333	Eastern Hokkaido
MB 3	2018	0.12	Eastern Hokkaido
