# Supplementary material for: Quantifying the dynamics of rocky intertidal sessile communities along the Pacific coast of Japan: implications for ecological resilience
Source: Sci Rep. 2021 Aug 9;11:16073. doi: 10.1038/s41598-021-95348-1 (PMC8352913; doi:10.1038/s41598-021-95348-1)
Supplement: Supplementary file 8 — Supplementary Information 5. [file 41598_2021_95348_MOESM8_ESM.csv]

plot.id	year	dist	region
MZ 5	2003	0	Eastern Hokkaido
MZ 5	2004	0.157894737	Eastern Hokkaido
MZ 5	2005	0.142857143	Eastern Hokkaido
MZ 5	2006	0.263157895	Eastern Hokkaido
MZ 5	2007	0.222222222	Eastern Hokkaido
MZ 5	2008	0.368421053	Eastern Hokkaido
MZ 5	2009	0.3	Eastern Hokkaido
MZ 5	2010	0.304347826	Eastern Hokkaido
MZ 5	2011	0.3	Eastern Hokkaido
MZ 5	2012	0.222222222	Eastern Hokkaido
MZ 5	2013	0.263157895	Eastern Hokkaido
MZ 5	2014	0.222222222	Eastern Hokkaido
MZ 5	2015	0.4	Eastern Hokkaido
MZ 5	2017	0.294117647	Eastern Hokkaido
MZ 5	2018	0.4	Eastern Hokkaido
