# Supplementary material for: Quantifying the dynamics of rocky intertidal sessile communities along the Pacific coast of Japan: implications for ecological resilience
Source: Sci Rep. 2021 Aug 9;11:16073. doi: 10.1038/s41598-021-95348-1 (PMC8352913; doi:10.1038/s41598-021-95348-1)
Supplement: Supplementary file 9 — Supplementary Information 6. [file 41598_2021_95348_MOESM9_ESM.csv]

plot.id	year	dist	region
IW 5	2003	0	Southern Hokkaido
IW 5	2004	0.210526316	Southern Hokkaido
IW 5	2005	0.282051282	Southern Hokkaido
IW 5	2006	0.348837209	Southern Hokkaido
IW 5	2007	0.25	Southern Hokkaido
IW 5	2008	0.2	Southern Hokkaido
IW 5	2009	0.157894737	Southern Hokkaido
IW 5	2010	0.333333333	Southern Hokkaido
IW 5	2011	0.294117647	Southern Hokkaido
IW 5	2012	0.230769231	Southern Hokkaido
IW 5	2013	0.189189189	Southern Hokkaido
IW 5	2014	0.263157895	Southern Hokkaido
IW 5	2015	0.285714286	Southern Hokkaido
IW 5	2016	0.268292683	Southern Hokkaido
IW 5	2018	0.3	Southern Hokkaido
AK 2	2003	0	Rikuchu
AK 2	2004	0.172413793	Rikuchu
AK 2	2005	0.428571429	Rikuchu
AK 2	2006	0.333333333	Rikuchu
AK 2	2007	0.375	Rikuchu
AK 2	2008	0.285714286	Rikuchu
AK 2	2009	0.4375	Rikuchu
AK 2	2010	0.352941176	Rikuchu
AK 2	2011	0.333333333	Rikuchu
AK 2	2012	0.272727273	Rikuchu
AK 2	2013	0.411764706	Rikuchu
AK 2	2014	0.533333333	Rikuchu
AK 2	2015	0.379310345	Rikuchu
AK 2	2016	0.448275862	Rikuchu
AK 2	2018	0.538461538	Rikuchu
