# Supplementary material for: Quantifying the dynamics of rocky intertidal sessile communities along the Pacific coast of Japan: implications for ecological resilience
Source: Sci Rep. 2021 Aug 9;11:16073. doi: 10.1038/s41598-021-95348-1 (PMC8352913; doi:10.1038/s41598-021-95348-1)
Supplement: Supplementary file 10 — Supplementary Information 7. [file 41598_2021_95348_MOESM10_ESM.csv]

plot.id	year	dist	region
AP 1	2003	0	Eastern Hokkaido
AP 1	2004	0.272727273	Eastern Hokkaido
AP 1	2005	0.230769231	Eastern Hokkaido
AP 1	2006	0.25	Eastern Hokkaido
AP 1	2007	0.217391304	Eastern Hokkaido
AP 1	2008	0.368421053	Eastern Hokkaido
AP 1	2009	0.28	Eastern Hokkaido
AP 1	2010	0.36	Eastern Hokkaido
AP 1	2011	0.416666667	Eastern Hokkaido
AP 1	2012	0.363636364	Eastern Hokkaido
AP 1	2013	0.28	Eastern Hokkaido
AP 1	2014	0.181818182	Eastern Hokkaido
AP 1	2015	0.28	Eastern Hokkaido
AP 1	2016	0.25	Eastern Hokkaido
AP 1	2017	0.130434783	Eastern Hokkaido
AP 1	2018	0.363636364	Eastern Hokkaido
AP 2	2003	0	Eastern Hokkaido
AP 2	2004	0.310344828	Eastern Hokkaido
AP 2	2005	0.257142857	Eastern Hokkaido
AP 2	2006	0.225806452	Eastern Hokkaido
AP 2	2007	0.2	Eastern Hokkaido
AP 2	2008	0.428571429	Eastern Hokkaido
AP 2	2009	0.448275862	Eastern Hokkaido
AP 2	2010	0.448275862	Eastern Hokkaido
AP 2	2011	0.379310345	Eastern Hokkaido
AP 2	2012	0.384615385	Eastern Hokkaido
AP 2	2013	0.272727273	Eastern Hokkaido
AP 2	2014	0.333333333	Eastern Hokkaido
AP 2	2015	0.297297297	Eastern Hokkaido
AP 2	2016	0.419354839	Eastern Hokkaido
AP 2	2017	0.448275862	Eastern Hokkaido
AP 2	2018	0.44	Eastern Hokkaido
AP 4	2003	0	Eastern Hokkaido
AP 4	2004	0.28	Eastern Hokkaido
AP 4	2005	0.133333333	Eastern Hokkaido
AP 4	2006	0.185185185	Eastern Hokkaido
AP 4	2007	0.230769231	Eastern Hokkaido
AP 4	2008	0.428571429	Eastern Hokkaido
AP 4	2009	0.333333333	Eastern Hokkaido
AP 4	2010	0.44	Eastern Hokkaido
AP 4	2011	0.285714286	Eastern Hokkaido
AP 4	2012	0.416666667	Eastern Hokkaido
AP 4	2013	0.333333333	Eastern Hokkaido
AP 4	2014	0.28	Eastern Hokkaido
AP 4	2015	0.290322581	Eastern Hokkaido
AP 4	2016	0.384615385	Eastern Hokkaido
AP 4	2017	0.333333333	Eastern Hokkaido
AP 4	2018	0.310344828	Eastern Hokkaido
AP 5	2003	0	Eastern Hokkaido
AP 5	2004	0.28	Eastern Hokkaido
AP 5	2005	0.310344828	Eastern Hokkaido
AP 5	2006	0.214285714	Eastern Hokkaido
AP 5	2007	0.142857143	Eastern Hokkaido
AP 5	2008	0.47826087	Eastern Hokkaido
AP 5	2009	0.24137931	Eastern Hokkaido
AP 5	2010	0.285714286	Eastern Hokkaido
AP 5	2011	0.125	Eastern Hokkaido
AP 5	2012	0.416666667	Eastern Hokkaido
AP 5	2013	0.259259259	Eastern Hokkaido
AP 5	2014	0.285714286	Eastern Hokkaido
AP 5	2015	0.333333333	Eastern Hokkaido
AP 5	2016	0.2	Eastern Hokkaido
AP 5	2017	0.24137931	Eastern Hokkaido
AP 5	2018	0.285714286	Eastern Hokkaido
MB 1	2003	0	Eastern Hokkaido
MB 1	2004	0.25	Eastern Hokkaido
MB 1	2005	0.368421053	Eastern Hokkaido
MB 1	2006	0.294117647	Eastern Hokkaido
MB 1	2007	0.222222222	Eastern Hokkaido
MB 1	2008	0.368421053	Eastern Hokkaido
MB 1	2009	0.3	Eastern Hokkaido
MB 1	2010	0.333333333	Eastern Hokkaido
MB 1	2011	0.363636364	Eastern Hokkaido
MB 1	2012	0.333333333	Eastern Hokkaido
MB 1	2013	0.304347826	Eastern Hokkaido
MB 1	2014	0.411764706	Eastern Hokkaido
MB 1	2015	0.238095238	Eastern Hokkaido
MB 1	2016	0.307692308	Eastern Hokkaido
MB 1	2017	0.272727273	Eastern Hokkaido
MB 1	2018	0.4	Eastern Hokkaido
MB 2	2003	0	Eastern Hokkaido
MB 2	2004	0.5	Eastern Hokkaido
MB 2	2005	0.25	Eastern Hokkaido
MB 2	2006	0.111111111	Eastern Hokkaido
MB 2	2007	0.294117647	Eastern Hokkaido
MB 2	2008	0.238095238	Eastern Hokkaido
MB 2	2009	0.263157895	Eastern Hokkaido
MB 2	2010	0.272727273	Eastern Hokkaido
MB 2	2011	0.363636364	Eastern Hokkaido
MB 2	2012	0.263157895	Eastern Hokkaido
MB 2	2013	0.333333333	Eastern Hokkaido
MB 2	2014	0.294117647	Eastern Hokkaido
MB 2	2015	0.272727273	Eastern Hokkaido
MB 2	2016	0.130434783	Eastern Hokkaido
MB 2	2017	0.272727273	Eastern Hokkaido
MB 2	2018	0.263157895	Eastern Hokkaido
MB 4	2003	0	Eastern Hokkaido
MB 4	2004	0.24137931	Eastern Hokkaido
MB 4	2005	0.225806452	Eastern Hokkaido
MB 4	2006	0.24137931	Eastern Hokkaido
MB 4	2007	0.172413793	Eastern Hokkaido
MB 4	2008	0.24137931	Eastern Hokkaido
MB 4	2009	0.333333333	Eastern Hokkaido
MB 4	2010	0.3125	Eastern Hokkaido
MB 4	2011	0.290322581	Eastern Hokkaido
MB 4	2012	0.24137931	Eastern Hokkaido
MB 4	2013	0.294117647	Eastern Hokkaido
MB 4	2014	0.357142857	Eastern Hokkaido
MB 4	2015	0.272727273	Eastern Hokkaido
MB 4	2016	0.290322581	Eastern Hokkaido
MB 4	2017	0.266666667	Eastern Hokkaido
MB 4	2018	0.310344828	Eastern Hokkaido
MB 5	2003	0	Eastern Hokkaido
MB 5	2004	0.272727273	Eastern Hokkaido
MB 5	2005	0.166666667	Eastern Hokkaido
MB 5	2006	0.2	Eastern Hokkaido
MB 5	2007	0.090909091	Eastern Hokkaido
MB 5	2008	0.230769231	Eastern Hokkaido
MB 5	2009	0.166666667	Eastern Hokkaido
MB 5	2010	0.375	Eastern Hokkaido
MB 5	2011	0.142857143	Eastern Hokkaido
MB 5	2012	0.230769231	Eastern Hokkaido
MB 5	2013	0.333333333	Eastern Hokkaido
MB 5	2014	0.25	Eastern Hokkaido
MB 5	2015	0.368421053	Eastern Hokkaido
MB 5	2016	0.368421053	Eastern Hokkaido
MB 5	2017	0.2	Eastern Hokkaido
MB 5	2018	0.333333333	Eastern Hokkaido
MC 1	2003	0	Eastern Hokkaido
MC 1	2004	0.076923077	Eastern Hokkaido
MC 1	2005	0.222222222	Eastern Hokkaido
MC 1	2006	0.125	Eastern Hokkaido
MC 1	2007	0.25	Eastern Hokkaido
MC 1	2008	0.076923077	Eastern Hokkaido
MC 1	2009	0.066666667	Eastern Hokkaido
MC 1	2010	0.142857143	Eastern Hokkaido
MC 1	2011	0.2	Eastern Hokkaido
MC 1	2012	0.2	Eastern Hokkaido
MC 1	2013	0.294117647	Eastern Hokkaido
MC 1	2014	0.142857143	Eastern Hokkaido
MC 1	2015	0.142857143	Eastern Hokkaido
MC 1	2016	0.294117647	Eastern Hokkaido
MC 1	2017	0.25	Eastern Hokkaido
MC 1	2018	0.2	Eastern Hokkaido
MC 3	2003	0	Eastern Hokkaido
MC 3	2004	0.2	Eastern Hokkaido
MC 3	2005	0.230769231	Eastern Hokkaido
MC 3	2006	0.130434783	Eastern Hokkaido
MC 3	2007	0.217391304	Eastern Hokkaido
MC 3	2008	0.130434783	Eastern Hokkaido
MC 3	2009	0.166666667	Eastern Hokkaido
MC 3	2010	0.2	Eastern Hokkaido
MC 3	2011	0.333333333	Eastern Hokkaido
MC 3	2012	0.28	Eastern Hokkaido
MC 3	2013	0.2	Eastern Hokkaido
MC 3	2014	0.130434783	Eastern Hokkaido
MC 3	2015	0.24137931	Eastern Hokkaido
MC 3	2016	0.285714286	Eastern Hokkaido
MC 3	2017	0.28	Eastern Hokkaido
MC 3	2018	0.304347826	Eastern Hokkaido
MC 4	2003	0	Eastern Hokkaido
MC 4	2004	0.172413793	Eastern Hokkaido
MC 4	2005	0.2	Eastern Hokkaido
MC 4	2006	0.1875	Eastern Hokkaido
MC 4	2007	0.214285714	Eastern Hokkaido
MC 4	2008	0.259259259	Eastern Hokkaido
MC 4	2009	0.266666667	Eastern Hokkaido
MC 4	2010	0.407407407	Eastern Hokkaido
MC 4	2011	0.333333333	Eastern Hokkaido
MC 4	2012	0.379310345	Eastern Hokkaido
MC 4	2013	0.4	Eastern Hokkaido
MC 4	2014	0.266666667	Eastern Hokkaido
MC 4	2015	0.290322581	Eastern Hokkaido
MC 4	2016	0.375	Eastern Hokkaido
MC 4	2017	0.35483871	Eastern Hokkaido
MC 4	2018	0.24137931	Eastern Hokkaido
MC 5	2003	0	Eastern Hokkaido
MC 5	2004	0.263157895	Eastern Hokkaido
MC 5	2005	0.5	Eastern Hokkaido
MC 5	2006	0.3	Eastern Hokkaido
MC 5	2007	0.368421053	Eastern Hokkaido
MC 5	2008	0.333333333	Eastern Hokkaido
MC 5	2009	0.3	Eastern Hokkaido
MC 5	2010	0.333333333	Eastern Hokkaido
MC 5	2011	0.333333333	Eastern Hokkaido
MC 5	2012	0.4	Eastern Hokkaido
MC 5	2013	0.25	Eastern Hokkaido
MC 5	2014	0.5	Eastern Hokkaido
MC 5	2015	0.304347826	Eastern Hokkaido
MC 5	2016	0.333333333	Eastern Hokkaido
MC 5	2017	0.368421053	Eastern Hokkaido
MC 5	2018	0.3	Eastern Hokkaido
MZ 1	2003	0	Eastern Hokkaido
MZ 1	2004	0.181818182	Eastern Hokkaido
MZ 1	2005	0.238095238	Eastern Hokkaido
MZ 1	2006	0.272727273	Eastern Hokkaido
MZ 1	2007	0.142857143	Eastern Hokkaido
MZ 1	2008	0.368421053	Eastern Hokkaido
MZ 1	2009	0.272727273	Eastern Hokkaido
MZ 1	2010	0.416666667	Eastern Hokkaido
MZ 1	2011	0.304347826	Eastern Hokkaido
MZ 1	2012	0.263157895	Eastern Hokkaido
MZ 1	2013	0.238095238	Eastern Hokkaido
MZ 1	2014	0.333333333	Eastern Hokkaido
MZ 1	2015	0.5	Eastern Hokkaido
MZ 1	2016	0.333333333	Eastern Hokkaido
MZ 1	2017	0.3	Eastern Hokkaido
MZ 1	2018	0.428571429	Eastern Hokkaido
MZ 2	2003	0	Eastern Hokkaido
MZ 2	2004	0.142857143	Eastern Hokkaido
MZ 2	2005	0.090909091	Eastern Hokkaido
MZ 2	2006	0.090909091	Eastern Hokkaido
MZ 2	2007	0.1	Eastern Hokkaido
MZ 2	2008	0.1	Eastern Hokkaido
MZ 2	2009	0.3	Eastern Hokkaido
MZ 2	2010	0.2	Eastern Hokkaido
MZ 2	2011	0.333333333	Eastern Hokkaido
MZ 2	2012	0.157894737	Eastern Hokkaido
MZ 2	2013	0.2	Eastern Hokkaido
MZ 2	2014	0.263157895	Eastern Hokkaido
MZ 2	2015	0.304347826	Eastern Hokkaido
MZ 2	2016	0.217391304	Eastern Hokkaido
MZ 2	2017	0.263157895	Eastern Hokkaido
MZ 2	2018	0.444444444	Eastern Hokkaido
MZ 3	2003	0	Eastern Hokkaido
MZ 3	2004	0.1	Eastern Hokkaido
MZ 3	2005	0.238095238	Eastern Hokkaido
MZ 3	2006	0.3	Eastern Hokkaido
MZ 3	2007	0.222222222	Eastern Hokkaido
MZ 3	2008	0.222222222	Eastern Hokkaido
MZ 3	2009	0.3	Eastern Hokkaido
MZ 3	2010	0.3	Eastern Hokkaido
MZ 3	2011	0.272727273	Eastern Hokkaido
MZ 3	2012	0.454545455	Eastern Hokkaido
MZ 3	2013	0.157894737	Eastern Hokkaido
MZ 3	2014	0.157894737	Eastern Hokkaido
MZ 3	2015	0.333333333	Eastern Hokkaido
MZ 3	2016	0.333333333	Eastern Hokkaido
MZ 3	2017	0.3	Eastern Hokkaido
MZ 3	2018	0.3	Eastern Hokkaido
MZ 4	2003	0	Eastern Hokkaido
MZ 4	2004	0.2	Eastern Hokkaido
MZ 4	2005	0.307692308	Eastern Hokkaido
MZ 4	2006	0.142857143	Eastern Hokkaido
MZ 4	2007	0.157894737	Eastern Hokkaido
MZ 4	2008	0.294117647	Eastern Hokkaido
MZ 4	2009	0.363636364	Eastern Hokkaido
MZ 4	2010	0.333333333	Eastern Hokkaido
MZ 4	2011	0.28	Eastern Hokkaido
MZ 4	2012	0.391304348	Eastern Hokkaido
MZ 4	2013	0.272727273	Eastern Hokkaido
MZ 4	2014	0.4	Eastern Hokkaido
MZ 4	2015	0.391304348	Eastern Hokkaido
MZ 4	2016	0.36	Eastern Hokkaido
MZ 4	2017	0.368421053	Eastern Hokkaido
MZ 4	2018	0.619047619	Eastern Hokkaido
NN 1	2003	0	Eastern Hokkaido
NN 1	2004	0.142857143	Eastern Hokkaido
NN 1	2005	0.222222222	Eastern Hokkaido
NN 1	2006	0.222222222	Eastern Hokkaido
NN 1	2007	0.125	Eastern Hokkaido
NN 1	2008	0.384615385	Eastern Hokkaido
NN 1	2009	0.333333333	Eastern Hokkaido
NN 1	2010	0.222222222	Eastern Hokkaido
NN 1	2011	0.2	Eastern Hokkaido
NN 1	2012	0.111111111	Eastern Hokkaido
NN 1	2013	0.411764706	Eastern Hokkaido
NN 1	2014	0.176470588	Eastern Hokkaido
NN 1	2015	0.4	Eastern Hokkaido
NN 1	2016	0.176470588	Eastern Hokkaido
NN 1	2017	0.294117647	Eastern Hokkaido
NN 1	2018	0.176470588	Eastern Hokkaido
NN 2	2003	0	Eastern Hokkaido
NN 2	2004	0	Eastern Hokkaido
NN 2	2005	0.066666667	Eastern Hokkaido
NN 2	2006	0.125	Eastern Hokkaido
NN 2	2007	0.222222222	Eastern Hokkaido
NN 2	2008	0.142857143	Eastern Hokkaido
NN 2	2009	0.222222222	Eastern Hokkaido
NN 2	2010	0.125	Eastern Hokkaido
NN 2	2011	0.3	Eastern Hokkaido
NN 2	2012	0.4	Eastern Hokkaido
NN 2	2013	0.222222222	Eastern Hokkaido
NN 2	2014	0.222222222	Eastern Hokkaido
NN 2	2015	0.125	Eastern Hokkaido
NN 2	2016	0.363636364	Eastern Hokkaido
NN 2	2017	0.176470588	Eastern Hokkaido
NN 2	2018	0.2	Eastern Hokkaido
NN 3	2003	0	Eastern Hokkaido
NN 3	2004	0.307692308	Eastern Hokkaido
NN 3	2005	0.2	Eastern Hokkaido
NN 3	2006	0.24137931	Eastern Hokkaido
NN 3	2007	0.290322581	Eastern Hokkaido
NN 3	2008	0.47826087	Eastern Hokkaido
NN 3	2009	0.24137931	Eastern Hokkaido
NN 3	2010	0.290322581	Eastern Hokkaido
NN 3	2011	0.290322581	Eastern Hokkaido
NN 3	2012	0.333333333	Eastern Hokkaido
NN 3	2013	0.407407407	Eastern Hokkaido
NN 3	2014	0.454545455	Eastern Hokkaido
NN 3	2015	0.230769231	Eastern Hokkaido
NN 3	2016	0.2	Eastern Hokkaido
NN 3	2017	0.391304348	Eastern Hokkaido
NN 3	2018	0.391304348	Eastern Hokkaido
NN 4	2003	0	Eastern Hokkaido
NN 4	2004	0.285714286	Eastern Hokkaido
NN 4	2005	0.294117647	Eastern Hokkaido
NN 4	2006	0.294117647	Eastern Hokkaido
NN 4	2007	0.411764706	Eastern Hokkaido
NN 4	2008	0.4	Eastern Hokkaido
NN 4	2009	0.333333333	Eastern Hokkaido
NN 4	2010	0.411764706	Eastern Hokkaido
NN 4	2011	0.375	Eastern Hokkaido
NN 4	2012	0.142857143	Eastern Hokkaido
NN 4	2013	0.692307692	Eastern Hokkaido
NN 4	2014	0.333333333	Eastern Hokkaido
NN 4	2015	0.25	Eastern Hokkaido
NN 4	2016	0.428571429	Eastern Hokkaido
NN 4	2017	0.5	Eastern Hokkaido
NN 4	2018	0.411764706	Eastern Hokkaido
NN 5	2003	0	Eastern Hokkaido
NN 5	2004	0.428571429	Eastern Hokkaido
NN 5	2005	0.444444444	Eastern Hokkaido
NN 5	2006	0.428571429	Eastern Hokkaido
NN 5	2007	0.529411765	Eastern Hokkaido
NN 5	2008	0.666666667	Eastern Hokkaido
NN 5	2009	0.6	Eastern Hokkaido
NN 5	2010	0.625	Eastern Hokkaido
NN 5	2011	0.625	Eastern Hokkaido
NN 5	2012	0.666666667	Eastern Hokkaido
NN 5	2013	0.647058824	Eastern Hokkaido
NN 5	2014	0.733333333	Eastern Hokkaido
NN 5	2015	0.6	Eastern Hokkaido
NN 5	2016	0.619047619	Eastern Hokkaido
NN 5	2017	0.411764706	Eastern Hokkaido
NN 5	2018	0.555555556	Eastern Hokkaido
ES 4	2003	0	Southern Hokkaido
ES 4	2004	0.163636364	Southern Hokkaido
ES 4	2005	0.215686275	Southern Hokkaido
ES 4	2006	0.178571429	Southern Hokkaido
ES 4	2007	0.217391304	Southern Hokkaido
ES 4	2008	0.208333333	Southern Hokkaido
ES 4	2009	0.377777778	Southern Hokkaido
ES 4	2010	0.25	Southern Hokkaido
ES 4	2011	0.28	Southern Hokkaido
ES 4	2012	0.320754717	Southern Hokkaido
ES 4	2013	0.304347826	Southern Hokkaido
ES 4	2014	0.265306122	Southern Hokkaido
ES 4	2015	0.276595745	Southern Hokkaido
ES 4	2016	0.254901961	Southern Hokkaido
ES 4	2017	0.319148936	Southern Hokkaido
ES 4	2018	0.230769231	Southern Hokkaido
ES 5	2003	0	Southern Hokkaido
ES 5	2004	0.266666667	Southern Hokkaido
ES 5	2005	0.166666667	Southern Hokkaido
ES 5	2006	0.166666667	Southern Hokkaido
ES 5	2007	0.333333333	Southern Hokkaido
ES 5	2008	0.361702128	Southern Hokkaido
ES 5	2009	0.391304348	Southern Hokkaido
ES 5	2010	0.423076923	Southern Hokkaido
ES 5	2011	0.186440678	Southern Hokkaido
ES 5	2012	0.321428571	Southern Hokkaido
ES 5	2013	0.333333333	Southern Hokkaido
ES 5	2014	0.283018868	Southern Hokkaido
ES 5	2015	0.379310345	Southern Hokkaido
ES 5	2016	0.366666667	Southern Hokkaido
ES 5	2017	0.238095238	Southern Hokkaido
ES 5	2018	0.381818182	Southern Hokkaido
HR 1	2003	0	Southern Hokkaido
HR 1	2004	0.238095238	Southern Hokkaido
HR 1	2005	0.384615385	Southern Hokkaido
HR 1	2006	0.351351351	Southern Hokkaido
HR 1	2007	0.333333333	Southern Hokkaido
HR 1	2008	0.517241379	Southern Hokkaido
HR 1	2009	0.365853659	Southern Hokkaido
HR 1	2010	0.428571429	Southern Hokkaido
HR 1	2011	0.333333333	Southern Hokkaido
HR 1	2012	0.365853659	Southern Hokkaido
HR 1	2013	0.409090909	Southern Hokkaido
HR 1	2014	0.282051282	Southern Hokkaido
HR 1	2015	0.463414634	Southern Hokkaido
HR 1	2016	0.333333333	Southern Hokkaido
HR 1	2017	0.459459459	Southern Hokkaido
HR 1	2018	0.405405405	Southern Hokkaido
HR 2	2003	0	Southern Hokkaido
HR 2	2004	0.181818182	Southern Hokkaido
HR 2	2005	0.277777778	Southern Hokkaido
HR 2	2006	0.25	Southern Hokkaido
HR 2	2007	0.314285714	Southern Hokkaido
HR 2	2008	0.282051282	Southern Hokkaido
HR 2	2009	0.371428571	Southern Hokkaido
HR 2	2010	0.243243243	Southern Hokkaido
HR 2	2011	0.230769231	Southern Hokkaido
HR 2	2012	0.294117647	Southern Hokkaido
HR 2	2013	0.263157895	Southern Hokkaido
HR 2	2014	0.297297297	Southern Hokkaido
HR 2	2015	0.3	Southern Hokkaido
HR 2	2016	0.315789474	Southern Hokkaido
HR 2	2017	0.314285714	Southern Hokkaido
HR 2	2018	0.277777778	Southern Hokkaido
HR 3	2003	0	Southern Hokkaido
HR 3	2004	0.210526316	Southern Hokkaido
HR 3	2005	0.277777778	Southern Hokkaido
HR 3	2006	0.210526316	Southern Hokkaido
HR 3	2007	0.257142857	Southern Hokkaido
HR 3	2008	0.176470588	Southern Hokkaido
HR 3	2009	0.277777778	Southern Hokkaido
HR 3	2010	0.263157895	Southern Hokkaido
HR 3	2011	0.297297297	Southern Hokkaido
HR 3	2012	0.294117647	Southern Hokkaido
HR 3	2013	0.219512195	Southern Hokkaido
HR 3	2014	0.315789474	Southern Hokkaido
HR 3	2015	0.282051282	Southern Hokkaido
HR 3	2016	0.317073171	Southern Hokkaido
HR 3	2017	0.294117647	Southern Hokkaido
HR 3	2018	0.263157895	Southern Hokkaido
HR 4	2003	0	Southern Hokkaido
HR 4	2004	0.454545455	Southern Hokkaido
HR 4	2005	0.272727273	Southern Hokkaido
HR 4	2006	0.36	Southern Hokkaido
HR 4	2007	0.391304348	Southern Hokkaido
HR 4	2008	0.4	Southern Hokkaido
HR 4	2009	0.473684211	Southern Hokkaido
HR 4	2010	0.416666667	Southern Hokkaido
HR 4	2011	0.578947368	Southern Hokkaido
HR 4	2012	0.363636364	Southern Hokkaido
HR 4	2013	0.75	Southern Hokkaido
HR 4	2014	0.454545455	Southern Hokkaido
HR 4	2015	0.473684211	Southern Hokkaido
HR 4	2016	0.44	Southern Hokkaido
HR 4	2017	0.555555556	Southern Hokkaido
HR 4	2018	0.428571429	Southern Hokkaido
HR 5	2003	0	Southern Hokkaido
HR 5	2004	0.225806452	Southern Hokkaido
HR 5	2005	0.266666667	Southern Hokkaido
HR 5	2006	0.310344828	Southern Hokkaido
HR 5	2007	0.2	Southern Hokkaido
HR 5	2008	0.307692308	Southern Hokkaido
HR 5	2009	0.28	Southern Hokkaido
HR 5	2010	0.3125	Southern Hokkaido
HR 5	2011	0.25	Southern Hokkaido
HR 5	2012	0.2	Southern Hokkaido
HR 5	2013	0.290322581	Southern Hokkaido
HR 5	2014	0.24137931	Southern Hokkaido
HR 5	2015	0.310344828	Southern Hokkaido
HR 5	2016	0.333333333	Southern Hokkaido
HR 5	2017	0.24137931	Southern Hokkaido
HR 5	2018	0.411764706	Southern Hokkaido
IW 1	2003	0	Southern Hokkaido
IW 1	2004	0.176470588	Southern Hokkaido
IW 1	2005	0.192307692	Southern Hokkaido
IW 1	2006	0.24137931	Southern Hokkaido
IW 1	2007	0.395348837	Southern Hokkaido
IW 1	2008	0.333333333	Southern Hokkaido
IW 1	2009	0.32	Southern Hokkaido
IW 1	2010	0.333333333	Southern Hokkaido
IW 1	2011	0.260869565	Southern Hokkaido
IW 1	2012	0.269230769	Southern Hokkaido
IW 1	2013	0.265306122	Southern Hokkaido
IW 1	2014	0.215686275	Southern Hokkaido
IW 1	2015	0.409090909	Southern Hokkaido
IW 1	2016	0.28	Southern Hokkaido
IW 1	2017	0.291666667	Southern Hokkaido
IW 1	2018	0.307692308	Southern Hokkaido
IW 2	2003	0	Southern Hokkaido
IW 2	2004	0.208333333	Southern Hokkaido
IW 2	2005	0.294117647	Southern Hokkaido
IW 2	2006	0.269230769	Southern Hokkaido
IW 2	2007	0.32	Southern Hokkaido
IW 2	2008	0.348837209	Southern Hokkaido
IW 2	2009	0.307692308	Southern Hokkaido
IW 2	2010	0.47826087	Southern Hokkaido
IW 2	2011	0.319148936	Southern Hokkaido
IW 2	2012	0.380952381	Southern Hokkaido
IW 2	2013	0.405405405	Southern Hokkaido
IW 2	2014	0.365853659	Southern Hokkaido
IW 2	2015	0.459459459	Southern Hokkaido
IW 2	2016	0.36	Southern Hokkaido
IW 2	2017	0.304347826	Southern Hokkaido
IW 2	2018	0.45	Southern Hokkaido
IW 3	2003	0	Southern Hokkaido
IW 3	2004	0.161290323	Southern Hokkaido
IW 3	2005	0.333333333	Southern Hokkaido
IW 3	2006	0.272727273	Southern Hokkaido
IW 3	2007	0.352941176	Southern Hokkaido
IW 3	2008	0.393939394	Southern Hokkaido
IW 3	2009	0.24137931	Southern Hokkaido
IW 3	2010	0.375	Southern Hokkaido
IW 3	2011	0.25	Southern Hokkaido
IW 3	2012	0.3125	Southern Hokkaido
IW 3	2013	0.314285714	Southern Hokkaido
IW 3	2014	0.444444444	Southern Hokkaido
IW 3	2015	0.483870968	Southern Hokkaido
IW 3	2016	0.4375	Southern Hokkaido
IW 3	2017	0.333333333	Southern Hokkaido
IW 3	2018	0.421052632	Southern Hokkaido
IW 4	2003	0	Southern Hokkaido
IW 4	2004	0.155555556	Southern Hokkaido
IW 4	2005	0.227272727	Southern Hokkaido
IW 4	2006	0.272727273	Southern Hokkaido
IW 4	2007	0.259259259	Southern Hokkaido
IW 4	2008	0.272727273	Southern Hokkaido
IW 4	2009	0.234042553	Southern Hokkaido
IW 4	2010	0.346938776	Southern Hokkaido
IW 4	2011	0.2	Southern Hokkaido
IW 4	2012	0.302325581	Southern Hokkaido
IW 4	2013	0.348837209	Southern Hokkaido
IW 4	2014	0.346938776	Southern Hokkaido
IW 4	2015	0.304347826	Southern Hokkaido
IW 4	2016	0.254901961	Southern Hokkaido
IW 4	2017	0.333333333	Southern Hokkaido
IW 4	2018	0.333333333	Southern Hokkaido
SS 4	2003	0	Southern Hokkaido
SS 4	2004	0.2	Southern Hokkaido
SS 4	2005	0.4	Southern Hokkaido
SS 4	2006	0.259259259	Southern Hokkaido
SS 4	2007	0.2	Southern Hokkaido
SS 4	2008	0.238095238	Southern Hokkaido
SS 4	2009	0.333333333	Southern Hokkaido
SS 4	2010	0.2	Southern Hokkaido
SS 4	2011	0.307692308	Southern Hokkaido
SS 4	2012	0.384615385	Southern Hokkaido
SS 4	2013	0.357142857	Southern Hokkaido
SS 4	2014	0.259259259	Southern Hokkaido
SS 4	2015	0.304347826	Southern Hokkaido
SS 4	2016	0.285714286	Southern Hokkaido
SS 4	2017	0.304347826	Southern Hokkaido
SS 4	2018	0.333333333	Southern Hokkaido
SS 5	2003	0	Southern Hokkaido
SS 5	2004	0.142857143	Southern Hokkaido
SS 5	2005	0.25	Southern Hokkaido
SS 5	2006	0.4	Southern Hokkaido
SS 5	2007	0.142857143	Southern Hokkaido
SS 5	2008	0.6	Southern Hokkaido
SS 5	2009	0.25	Southern Hokkaido
SS 5	2010	0.272727273	Southern Hokkaido
SS 5	2011	0.4	Southern Hokkaido
SS 5	2012	0.4	Southern Hokkaido
SS 5	2013	0.333333333	Southern Hokkaido
SS 5	2014	0.4	Southern Hokkaido
SS 5	2015	0.333333333	Southern Hokkaido
SS 5	2016	0.4	Southern Hokkaido
SS 5	2017	0.428571429	Southern Hokkaido
SS 5	2018	0.142857143	Southern Hokkaido
US 1	2003	0	Southern Hokkaido
US 1	2004	0.230769231	Southern Hokkaido
US 1	2005	0.166666667	Southern Hokkaido
US 1	2006	0.090909091	Southern Hokkaido
US 1	2007	0.2	Southern Hokkaido
US 1	2008	0.2	Southern Hokkaido
US 1	2009	0.111111111	Southern Hokkaido
US 1	2010	0.166666667	Southern Hokkaido
US 1	2011	0.111111111	Southern Hokkaido
US 1	2012	0.2	Southern Hokkaido
US 1	2013	0.285714286	Southern Hokkaido
US 1	2014	0.230769231	Southern Hokkaido
US 1	2015	0.230769231	Southern Hokkaido
US 1	2016	0.428571429	Southern Hokkaido
US 1	2017	0	Southern Hokkaido
US 1	2018	0.333333333	Southern Hokkaido
US 2	2003	0	Southern Hokkaido
US 2	2004	0.2	Southern Hokkaido
US 2	2005	0.384615385	Southern Hokkaido
US 2	2006	0.4	Southern Hokkaido
US 2	2007	0.333333333	Southern Hokkaido
US 2	2008	0.310344828	Southern Hokkaido
US 2	2009	0.391304348	Southern Hokkaido
US 2	2010	0.310344828	Southern Hokkaido
US 2	2011	0.379310345	Southern Hokkaido
US 2	2012	0.310344828	Southern Hokkaido
US 2	2013	0.1875	Southern Hokkaido
US 2	2014	0.307692308	Southern Hokkaido
US 2	2015	0.266666667	Southern Hokkaido
US 2	2016	0.266666667	Southern Hokkaido
US 2	2017	0.28	Southern Hokkaido
US 2	2018	0.384615385	Southern Hokkaido
US 3	2003	0	Southern Hokkaido
US 3	2004	0.1875	Southern Hokkaido
US 3	2005	0.212121212	Southern Hokkaido
US 3	2006	0.225806452	Southern Hokkaido
US 3	2007	0.333333333	Southern Hokkaido
US 3	2008	0.24137931	Southern Hokkaido
US 3	2009	0.357142857	Southern Hokkaido
US 3	2010	0.172413793	Southern Hokkaido
US 3	2011	0.375	Southern Hokkaido
US 3	2012	0.388888889	Southern Hokkaido
US 3	2013	0.257142857	Southern Hokkaido
US 3	2014	0.290322581	Southern Hokkaido
US 3	2015	0.24137931	Southern Hokkaido
US 3	2016	0.25	Southern Hokkaido
US 3	2017	0.24137931	Southern Hokkaido
US 3	2018	0.393939394	Southern Hokkaido
US 4	2003	0	Southern Hokkaido
US 4	2004	0.2	Southern Hokkaido
US 4	2005	0.217391304	Southern Hokkaido
US 4	2006	0.217391304	Southern Hokkaido
US 4	2007	0.2	Southern Hokkaido
US 4	2008	0.636363636	Southern Hokkaido
US 4	2009	0.234042553	Southern Hokkaido
US 4	2010	0.234042553	Southern Hokkaido
US 4	2011	0.215686275	Southern Hokkaido
US 4	2012	0.276595745	Southern Hokkaido
US 4	2013	0.2	Southern Hokkaido
US 4	2014	0.347826087	Southern Hokkaido
US 4	2015	0.234042553	Southern Hokkaido
US 4	2016	0.306122449	Southern Hokkaido
US 4	2017	0.347826087	Southern Hokkaido
US 4	2018	0.32	Southern Hokkaido
US 5	2003	0	Southern Hokkaido
US 5	2004	0.083333333	Southern Hokkaido
US 5	2005	0.217391304	Southern Hokkaido
US 5	2006	0.25	Southern Hokkaido
US 5	2007	0.368421053	Southern Hokkaido
US 5	2008	0.684210526	Southern Hokkaido
US 5	2009	0.454545455	Southern Hokkaido
US 5	2010	0.230769231	Southern Hokkaido
US 5	2011	0.333333333	Southern Hokkaido
US 5	2012	0.307692308	Southern Hokkaido
US 5	2013	0.2	Southern Hokkaido
US 5	2014	0.391304348	Southern Hokkaido
US 5	2015	0.333333333	Southern Hokkaido
US 5	2016	0.416666667	Southern Hokkaido
US 5	2017	0.555555556	Southern Hokkaido
US 5	2018	0.357142857	Southern Hokkaido
AG 1	2003	0	Rikuchu
AG 1	2004	0.351351351	Rikuchu
AG 1	2005	0.333333333	Rikuchu
AG 1	2006	0.35	Rikuchu
AG 1	2007	0.4375	Rikuchu
AG 1	2008	0.375	Rikuchu
AG 1	2009	0.4	Rikuchu
AG 1	2010	0.485714286	Rikuchu
AG 1	2011	0.428571429	Rikuchu
AG 1	2012	0.526315789	Rikuchu
AG 1	2013	0.56097561	Rikuchu
AG 1	2014	0.6	Rikuchu
AG 1	2015	0.56097561	Rikuchu
AG 1	2016	0.513513514	Rikuchu
AG 1	2017	0.5625	Rikuchu
AG 1	2018	0.485714286	Rikuchu
AG 2	2003	0	Rikuchu
AG 2	2004	0.04	Rikuchu
AG 2	2005	0.304347826	Rikuchu
AG 2	2006	0.266666667	Rikuchu
AG 2	2007	0.259259259	Rikuchu
AG 2	2008	0.307692308	Rikuchu
AG 2	2009	0.28	Rikuchu
AG 2	2010	0.384615385	Rikuchu
AG 2	2011	0.44	Rikuchu
AG 2	2012	0.517241379	Rikuchu
AG 2	2013	0.419354839	Rikuchu
AG 2	2014	0.407407407	Rikuchu
AG 2	2015	0.44	Rikuchu
AG 2	2016	0.5	Rikuchu
AG 2	2017	0.407407407	Rikuchu
AG 2	2018	0.304347826	Rikuchu
AG 3	2003	0	Rikuchu
AG 3	2004	0.222222222	Rikuchu
AG 3	2005	0.238095238	Rikuchu
AG 3	2006	0.222222222	Rikuchu
AG 3	2007	0.176470588	Rikuchu
AG 3	2008	0.333333333	Rikuchu
AG 3	2009	0.285714286	Rikuchu
AG 3	2010	0.368421053	Rikuchu
AG 3	2011	0.555555556	Rikuchu
AG 3	2012	0.5	Rikuchu
AG 3	2013	0.555555556	Rikuchu
AG 3	2014	0.333333333	Rikuchu
AG 3	2015	0.565217391	Rikuchu
AG 3	2016	0.545454545	Rikuchu
AG 3	2017	0.565217391	Rikuchu
AG 3	2018	0.5	Rikuchu
AG 4	2003	0	Rikuchu
AG 4	2004	0.25	Rikuchu
AG 4	2005	0.517241379	Rikuchu
AG 4	2006	0.36	Rikuchu
AG 4	2007	0.36	Rikuchu
AG 4	2008	0.391304348	Rikuchu
AG 4	2009	0.304347826	Rikuchu
AG 4	2010	0.481481481	Rikuchu
AG 4	2011	0.75	Rikuchu
AG 4	2012	0.483870968	Rikuchu
AG 4	2013	0.538461538	Rikuchu
AG 4	2014	0.655172414	Rikuchu
AG 4	2015	0.542857143	Rikuchu
AG 4	2016	0.512195122	Rikuchu
AG 4	2017	0.428571429	Rikuchu
AG 4	2018	0.448275862	Rikuchu
AG 5	2003	0	Rikuchu
AG 5	2004	0.4	Rikuchu
AG 5	2005	0.45	Rikuchu
AG 5	2006	0.428571429	Rikuchu
AG 5	2007	0.52173913	Rikuchu
AG 5	2008	0.454545455	Rikuchu
AG 5	2009	0.487179487	Rikuchu
AG 5	2010	0.459459459	Rikuchu
AG 5	2011	0.533333333	Rikuchu
AG 5	2012	0.6	Rikuchu
AG 5	2013	0.65	Rikuchu
AG 5	2014	0.666666667	Rikuchu
AG 5	2015	0.5625	Rikuchu
AG 5	2016	0.612903226	Rikuchu
AG 5	2017	0.4375	Rikuchu
AG 5	2018	0.466666667	Rikuchu
AK 1	2003	0	Rikuchu
AK 1	2004	0.257142857	Rikuchu
AK 1	2005	0.263157895	Rikuchu
AK 1	2006	0.384615385	Rikuchu
AK 1	2007	0.405405405	Rikuchu
AK 1	2008	0.333333333	Rikuchu
AK 1	2009	0.388888889	Rikuchu
AK 1	2010	0.405405405	Rikuchu
AK 1	2011	0.703703704	Rikuchu
AK 1	2012	0.5	Rikuchu
AK 1	2013	0.444444444	Rikuchu
AK 1	2014	0.405405405	Rikuchu
AK 1	2015	0.375	Rikuchu
AK 1	2016	0.371428571	Rikuchu
AK 1	2017	0.388888889	Rikuchu
AK 1	2018	0.35483871	Rikuchu
AK 5	2003	0	Rikuchu
AK 5	2004	0.28	Rikuchu
AK 5	2005	0.357142857	Rikuchu
AK 5	2006	0.333333333	Rikuchu
AK 5	2007	0.481481481	Rikuchu
AK 5	2008	0.419354839	Rikuchu
AK 5	2009	0.5	Rikuchu
AK 5	2010	0.538461538	Rikuchu
AK 5	2011	0.619047619	Rikuchu
AK 5	2012	0.483870968	Rikuchu
AK 5	2013	0.642857143	Rikuchu
AK 5	2014	0.642857143	Rikuchu
AK 5	2015	0.571428571	Rikuchu
AK 5	2016	0.428571429	Rikuchu
AK 5	2017	0.5	Rikuchu
AK 5	2018	0.548387097	Rikuchu
KG 1	2003	0	Rikuchu
KG 1	2004	0.181818182	Rikuchu
KG 1	2005	0.217391304	Rikuchu
KG 1	2006	0.28	Rikuchu
KG 1	2007	0.411764706	Rikuchu
KG 1	2008	0.375	Rikuchu
KG 1	2009	0.2	Rikuchu
KG 1	2010	0.36	Rikuchu
KG 1	2011	0.571428571	Rikuchu
KG 1	2012	0.368421053	Rikuchu
KG 1	2013	0.333333333	Rikuchu
KG 1	2014	0.363636364	Rikuchu
KG 1	2015	0.448275862	Rikuchu
KG 1	2016	0.466666667	Rikuchu
KG 1	2017	0.448275862	Rikuchu
KG 1	2018	0.391304348	Rikuchu
KG 2	2003	0	Rikuchu
KG 2	2004	0.333333333	Rikuchu
KG 2	2005	0.428571429	Rikuchu
KG 2	2006	0.310344828	Rikuchu
KG 2	2007	0.407407407	Rikuchu
KG 2	2008	0.36	Rikuchu
KG 2	2009	0.333333333	Rikuchu
KG 2	2010	0.384615385	Rikuchu
KG 2	2011	0.545454545	Rikuchu
KG 2	2012	0.448275862	Rikuchu
KG 2	2013	0.448275862	Rikuchu
KG 2	2014	0.428571429	Rikuchu
KG 2	2015	0.428571429	Rikuchu
KG 2	2016	0.411764706	Rikuchu
KG 2	2017	0.485714286	Rikuchu
KG 2	2018	0.35483871	Rikuchu
KG 3	2003	0	Rikuchu
KG 3	2004	0.230769231	Rikuchu
KG 3	2005	0.36	Rikuchu
KG 3	2006	0.307692308	Rikuchu
KG 3	2007	0.44	Rikuchu
KG 3	2008	0.25	Rikuchu
KG 3	2009	0.44	Rikuchu
KG 3	2010	0.481481481	Rikuchu
KG 3	2011	0.444444444	Rikuchu
KG 3	2012	0.6	Rikuchu
KG 3	2013	0.555555556	Rikuchu
KG 3	2014	0.523809524	Rikuchu
KG 3	2015	0.481481481	Rikuchu
KG 3	2016	0.35483871	Rikuchu
KG 3	2017	0.466666667	Rikuchu
KG 3	2018	0.47826087	Rikuchu
KG 4	2003	0	Rikuchu
KG 4	2004	0.28	Rikuchu
KG 4	2005	0.357142857	Rikuchu
KG 4	2006	0.481481481	Rikuchu
KG 4	2007	0.428571429	Rikuchu
KG 4	2008	0.384615385	Rikuchu
KG 4	2009	0.416666667	Rikuchu
KG 4	2010	0.448275862	Rikuchu
KG 4	2011	0.5	Rikuchu
KG 4	2012	0.407407407	Rikuchu
KG 4	2013	0.555555556	Rikuchu
KG 4	2014	0.47826087	Rikuchu
KG 4	2015	0.448275862	Rikuchu
KG 4	2016	0.5	Rikuchu
KG 4	2017	0.407407407	Rikuchu
KG 4	2018	0.461538462	Rikuchu
KG 5	2003	0	Rikuchu
KG 5	2004	0.142857143	Rikuchu
KG 5	2005	0.25	Rikuchu
KG 5	2006	0.315789474	Rikuchu
KG 5	2007	0.235294118	Rikuchu
KG 5	2008	0.333333333	Rikuchu
KG 5	2009	0.2	Rikuchu
KG 5	2010	0.263157895	Rikuchu
KG 5	2011	0.6	Rikuchu
KG 5	2012	0.444444444	Rikuchu
KG 5	2013	0.517241379	Rikuchu
KG 5	2014	0.405405405	Rikuchu
KG 5	2015	0.384615385	Rikuchu
KG 5	2016	0.405405405	Rikuchu
KG 5	2017	0.333333333	Rikuchu
KG 5	2018	0.4	Rikuchu
MJ 1	2003	0	Rikuchu
MJ 1	2004	0.166666667	Rikuchu
MJ 1	2005	0.297297297	Rikuchu
MJ 1	2006	0.333333333	Rikuchu
MJ 1	2007	0.333333333	Rikuchu
MJ 1	2008	0.533333333	Rikuchu
MJ 1	2009	0.411764706	Rikuchu
MJ 1	2010	0.333333333	Rikuchu
MJ 1	2011	0.52	Rikuchu
MJ 1	2012	0.517241379	Rikuchu
MJ 1	2013	0.454545455	Rikuchu
MJ 1	2014	0.384615385	Rikuchu
MJ 1	2015	0.393939394	Rikuchu
MJ 1	2016	0.483870968	Rikuchu
MJ 1	2017	0.466666667	Rikuchu
MJ 1	2018	0.533333333	Rikuchu
MJ 2	2003	0	Rikuchu
MJ 2	2004	0.161290323	Rikuchu
MJ 2	2005	0.212121212	Rikuchu
MJ 2	2006	0.411764706	Rikuchu
MJ 2	2007	0.393939394	Rikuchu
MJ 2	2008	0.384615385	Rikuchu
MJ 2	2009	0.419354839	Rikuchu
MJ 2	2010	0.352941176	Rikuchu
MJ 2	2011	0.448275862	Rikuchu
MJ 2	2012	0.4375	Rikuchu
MJ 2	2013	0.444444444	Rikuchu
MJ 2	2014	0.375	Rikuchu
MJ 2	2015	0.5	Rikuchu
MJ 2	2016	0.405405405	Rikuchu
MJ 2	2017	0.333333333	Rikuchu
MJ 2	2018	0.4375	Rikuchu
MJ 3	2003	0	Rikuchu
MJ 3	2004	0.25	Rikuchu
MJ 3	2005	0.4	Rikuchu
MJ 3	2006	0.365853659	Rikuchu
MJ 3	2007	0.538461538	Rikuchu
MJ 3	2008	0.529411765	Rikuchu
MJ 3	2009	0.428571429	Rikuchu
MJ 3	2010	0.473684211	Rikuchu
MJ 3	2011	0.571428571	Rikuchu
MJ 3	2012	0.5625	Rikuchu
MJ 3	2013	0.6	Rikuchu
MJ 3	2014	0.567567568	Rikuchu
MJ 3	2015	0.612903226	Rikuchu
MJ 3	2016	0.621621622	Rikuchu
MJ 3	2017	0.58974359	Rikuchu
MJ 3	2018	0.705882353	Rikuchu
MJ 4	2003	0	Rikuchu
MJ 4	2004	0.222222222	Rikuchu
MJ 4	2005	0.3	Rikuchu
MJ 4	2006	0.365853659	Rikuchu
MJ 4	2007	0.473684211	Rikuchu
MJ 4	2008	0.365853659	Rikuchu
MJ 4	2009	0.243243243	Rikuchu
MJ 4	2010	0.315789474	Rikuchu
MJ 4	2011	0.642857143	Rikuchu
MJ 4	2012	0.529411765	Rikuchu
MJ 4	2013	0.513513514	Rikuchu
MJ 4	2014	0.588235294	Rikuchu
MJ 4	2015	0.517241379	Rikuchu
MJ 4	2016	0.513513514	Rikuchu
MJ 4	2017	0.5	Rikuchu
MJ 4	2018	0.741935484	Rikuchu
MJ 5	2003	0	Rikuchu
MJ 5	2004	0.185185185	Rikuchu
MJ 5	2005	0.24137931	Rikuchu
MJ 5	2006	0.24137931	Rikuchu
MJ 5	2007	0.310344828	Rikuchu
MJ 5	2008	0.230769231	Rikuchu
MJ 5	2009	0.259259259	Rikuchu
MJ 5	2010	0.466666667	Rikuchu
MJ 5	2011	0.5	Rikuchu
MJ 5	2012	0.52	Rikuchu
MJ 5	2013	0.379310345	Rikuchu
MJ 5	2014	0.52	Rikuchu
MJ 5	2015	0.416666667	Rikuchu
MJ 5	2016	0.4375	Rikuchu
MJ 5	2017	0.384615385	Rikuchu
MJ 5	2018	0.555555556	Rikuchu
OR 1	2003	0	Rikuchu
OR 1	2004	0.181818182	Rikuchu
OR 1	2005	0.25	Rikuchu
OR 1	2006	0.461538462	Rikuchu
OR 1	2007	0.307692308	Rikuchu
OR 1	2008	0.217391304	Rikuchu
OR 1	2009	0.333333333	Rikuchu
OR 1	2010	0.217391304	Rikuchu
OR 1	2011	0.466666667	Rikuchu
OR 1	2012	0.523809524	Rikuchu
OR 1	2013	0.666666667	Rikuchu
OR 1	2014	0.454545455	Rikuchu
OR 1	2015	0.5	Rikuchu
OR 1	2016	0.363636364	Rikuchu
OR 1	2017	0.454545455	Rikuchu
OR 1	2018	0.368421053	Rikuchu
OR 2	2003	0	Rikuchu
OR 2	2004	0.35483871	Rikuchu
OR 2	2005	0.272727273	Rikuchu
OR 2	2006	0.3125	Rikuchu
OR 2	2007	0.485714286	Rikuchu
OR 2	2008	0.3125	Rikuchu
OR 2	2009	0.481481481	Rikuchu
OR 2	2010	0.3125	Rikuchu
OR 2	2011	0.379310345	Rikuchu
OR 2	2012	0.483870968	Rikuchu
OR 2	2013	0.470588235	Rikuchu
OR 2	2014	0.454545455	Rikuchu
OR 2	2015	0.4375	Rikuchu
OR 2	2016	0.575757576	Rikuchu
OR 2	2017	0.533333333	Rikuchu
OR 2	2018	0.483870968	Rikuchu
OR 3	2003	0	Rikuchu
OR 3	2004	0.230769231	Rikuchu
OR 3	2005	0.44	Rikuchu
OR 3	2006	0.428571429	Rikuchu
OR 3	2007	0.407407407	Rikuchu
OR 3	2008	0.44	Rikuchu
OR 3	2009	0.36	Rikuchu
OR 3	2010	0.36	Rikuchu
OR 3	2011	0.473684211	Rikuchu
OR 3	2012	0.428571429	Rikuchu
OR 3	2013	0.6	Rikuchu
OR 3	2014	0.52	Rikuchu
OR 3	2015	0.416666667	Rikuchu
OR 3	2016	0.52	Rikuchu
OR 3	2017	0.571428571	Rikuchu
OR 3	2018	0.548387097	Rikuchu
OR 4	2003	0	Rikuchu
OR 4	2004	0.157894737	Rikuchu
OR 4	2005	0.4	Rikuchu
OR 4	2006	0.3	Rikuchu
OR 4	2007	0.263157895	Rikuchu
OR 4	2008	0.333333333	Rikuchu
OR 4	2009	0.304347826	Rikuchu
OR 4	2010	0.4	Rikuchu
OR 4	2011	0.571428571	Rikuchu
OR 4	2012	0.473684211	Rikuchu
OR 4	2013	0.583333333	Rikuchu
OR 4	2014	0.6	Rikuchu
OR 4	2015	0.461538462	Rikuchu
OR 4	2016	0.444444444	Rikuchu
OR 4	2017	0.36	Rikuchu
OR 4	2018	0.555555556	Rikuchu
CK 1	2003	0	Boso
CK 1	2004	0.151515152	Boso
CK 1	2005	0.161290323	Boso
CK 1	2006	0.257142857	Boso
CK 1	2007	0.290322581	Boso
CK 1	2008	0.2	Boso
CK 1	2009	0.235294118	Boso
CK 1	2010	0.212121212	Boso
CK 1	2011	0.444444444	Boso
CK 1	2012	0.421052632	Boso
CK 1	2013	0.4	Boso
CK 1	2014	0.393939394	Boso
CK 1	2015	0.371428571	Boso
CK 1	2016	0.444444444	Boso
CK 1	2017	0.294117647	Boso
CK 1	2018	0.290322581	Boso
CK 2	2003	0	Boso
CK 2	2004	0.235294118	Boso
CK 2	2005	0.166666667	Boso
CK 2	2006	0.393939394	Boso
CK 2	2007	0.388888889	Boso
CK 2	2008	0.290322581	Boso
CK 2	2009	0.243243243	Boso
CK 2	2010	0.371428571	Boso
CK 2	2011	0.277777778	Boso
CK 2	2012	0.2	Boso
CK 2	2013	0.4	Boso
CK 2	2014	0.333333333	Boso
CK 2	2015	0.315789474	Boso
CK 2	2016	0.315789474	Boso
CK 2	2017	0.230769231	Boso
CK 2	2018	0.333333333	Boso
CK 4	2003	0	Boso
CK 4	2004	0.24137931	Boso
CK 4	2005	0.133333333	Boso
CK 4	2006	0.333333333	Boso
CK 4	2007	0.333333333	Boso
CK 4	2008	0.35483871	Boso
CK 4	2009	0.333333333	Boso
CK 4	2010	0.35483871	Boso
CK 4	2011	0.375	Boso
CK 4	2012	0.3125	Boso
CK 4	2013	0.419354839	Boso
CK 4	2014	0.428571429	Boso
CK 4	2015	0.375	Boso
CK 4	2016	0.357142857	Boso
CK 4	2017	0.333333333	Boso
CK 4	2018	0.36	Boso
CK 5	2003	0	Boso
CK 5	2004	0.1875	Boso
CK 5	2005	0.290322581	Boso
CK 5	2006	0.4375	Boso
CK 5	2007	0.466666667	Boso
CK 5	2008	0.333333333	Boso
CK 5	2009	0.294117647	Boso
CK 5	2010	0.257142857	Boso
CK 5	2011	0.357142857	Boso
CK 5	2012	0.294117647	Boso
CK 5	2013	0.257142857	Boso
CK 5	2014	0.4375	Boso
CK 5	2015	0.314285714	Boso
CK 5	2016	0.461538462	Boso
CK 5	2017	0.371428571	Boso
CK 5	2018	0.36	Boso
EM 1	2003	0	Boso
EM 1	2004	0.172413793	Boso
EM 1	2005	0.214285714	Boso
EM 1	2006	0.25	Boso
EM 1	2007	0.47826087	Boso
EM 1	2008	0.307692308	Boso
EM 1	2009	0.103448276	Boso
EM 1	2010	0.24137931	Boso
EM 1	2011	0.285714286	Boso
EM 1	2012	0.161290323	Boso
EM 1	2013	0.35483871	Boso
EM 1	2014	0.214285714	Boso
EM 1	2015	0.172413793	Boso
EM 1	2016	0.333333333	Boso
EM 1	2017	0.28	Boso
EM 1	2018	0.230769231	Boso
EM 2	2003	0	Boso
EM 2	2004	0.214285714	Boso
EM 2	2005	0.266666667	Boso
EM 2	2006	0.35483871	Boso
EM 2	2007	0.454545455	Boso
EM 2	2008	0.3125	Boso
EM 2	2009	0.2	Boso
EM 2	2010	0.290322581	Boso
EM 2	2011	0.4	Boso
EM 2	2012	0.375	Boso
EM 2	2013	0.266666667	Boso
EM 2	2014	0.357142857	Boso
EM 2	2015	0.290322581	Boso
EM 2	2016	0.266666667	Boso
EM 2	2017	0.266666667	Boso
EM 2	2018	0.285714286	Boso
EM 3	2003	0	Boso
EM 3	2004	0.235294118	Boso
EM 3	2005	0.272727273	Boso
EM 3	2006	0.2	Boso
EM 3	2007	0.243243243	Boso
EM 3	2008	0.310344828	Boso
EM 3	2009	0.235294118	Boso
EM 3	2010	0.222222222	Boso
EM 3	2011	0.2	Boso
EM 3	2012	0.268292683	Boso
EM 3	2013	0.302325581	Boso
EM 3	2014	0.230769231	Boso
EM 3	2015	0.2	Boso
EM 3	2016	0.210526316	Boso
EM 3	2017	0.333333333	Boso
EM 3	2018	0.179487179	Boso
EM 4	2003	0	Boso
EM 4	2004	0.304347826	Boso
EM 4	2005	0.36	Boso
EM 4	2006	0.238095238	Boso
EM 4	2007	0.157894737	Boso
EM 4	2008	0.181818182	Boso
EM 4	2009	0.222222222	Boso
EM 4	2010	0.304347826	Boso
EM 4	2011	0.333333333	Boso
EM 4	2012	0.36	Boso
EM 4	2013	0.379310345	Boso
EM 4	2014	0.272727273	Boso
EM 4	2015	0.333333333	Boso
EM 4	2016	0.428571429	Boso
EM 4	2017	0.36	Boso
EM 4	2018	0.391304348	Boso
EM 5	2003	0	Boso
EM 5	2004	0.217391304	Boso
EM 5	2005	0.28	Boso
EM 5	2006	0.2	Boso
EM 5	2007	0.2	Boso
EM 5	2008	0.217391304	Boso
EM 5	2009	0.28	Boso
EM 5	2010	0.307692308	Boso
EM 5	2011	0.333333333	Boso
EM 5	2012	0.363636364	Boso
EM 5	2013	0.4	Boso
EM 5	2014	0.363636364	Boso
EM 5	2015	0.533333333	Boso
EM 5	2016	0.428571429	Boso
EM 5	2017	0.407407407	Boso
EM 5	2018	0.384615385	Boso
KM 1	2003	0	Boso
KM 1	2004	0.217391304	Boso
KM 1	2005	0.357142857	Boso
KM 1	2006	0.4375	Boso
KM 1	2007	0.44	Boso
KM 1	2008	0.384615385	Boso
KM 1	2009	0.36	Boso
KM 1	2010	0.36	Boso
KM 1	2011	0.466666667	Boso
KM 1	2012	0.466666667	Boso
KM 1	2013	0.448275862	Boso
KM 1	2014	0.4375	Boso
KM 1	2015	0.428571429	Boso
KM 1	2016	0.384615385	Boso
KM 1	2017	0.407407407	Boso
KM 1	2018	0.461538462	Boso
KM 2	2003	0	Boso
KM 2	2004	0.393939394	Boso
KM 2	2005	0.333333333	Boso
KM 2	2006	0.294117647	Boso
KM 2	2007	0.393939394	Boso
KM 2	2008	0.3125	Boso
KM 2	2009	0.371428571	Boso
KM 2	2010	0.333333333	Boso
KM 2	2011	0.4375	Boso
KM 2	2012	0.375	Boso
KM 2	2013	0.384615385	Boso
KM 2	2014	0.310344828	Boso
KM 2	2015	0.454545455	Boso
KM 2	2016	0.266666667	Boso
KM 2	2017	0.393939394	Boso
KM 2	2018	0.357142857	Boso
KM 3	2003	0	Boso
KM 3	2004	0.44	Boso
KM 3	2005	0.333333333	Boso
KM 3	2006	0.555555556	Boso
KM 3	2007	0.363636364	Boso
KM 3	2008	0.391304348	Boso
KM 3	2009	0.333333333	Boso
KM 3	2010	0.36	Boso
KM 3	2011	0.454545455	Boso
KM 3	2012	0.307692308	Boso
KM 3	2013	0.481481481	Boso
KM 3	2014	0.28	Boso
KM 3	2015	0.44	Boso
KM 3	2016	0.36	Boso
KM 3	2017	0.307692308	Boso
KM 3	2018	0.304347826	Boso
KM 4	2003	0	Boso
KM 4	2004	0.25	Boso
KM 4	2005	0.272727273	Boso
KM 4	2006	0.294117647	Boso
KM 4	2007	0.272727273	Boso
KM 4	2008	0.371428571	Boso
KM 4	2009	0.371428571	Boso
KM 4	2010	0.310344828	Boso
KM 4	2011	0.375	Boso
KM 4	2012	0.428571429	Boso
KM 4	2013	0.35483871	Boso
KM 4	2014	0.351351351	Boso
KM 4	2015	0.4	Boso
KM 4	2016	0.371428571	Boso
KM 4	2017	0.428571429	Boso
KM 4	2018	0.290322581	Boso
KM 5	2003	0	Boso
KM 5	2004	0.314285714	Boso
KM 5	2005	0.368421053	Boso
KM 5	2006	0.368421053	Boso
KM 5	2007	0.6	Boso
KM 5	2008	0.411764706	Boso
KM 5	2009	0.5	Boso
KM 5	2010	0.393939394	Boso
KM 5	2011	0.4375	Boso
KM 5	2012	0.411764706	Boso
KM 5	2013	0.435897436	Boso
KM 5	2014	0.487179487	Boso
KM 5	2015	0.405405405	Boso
KM 5	2016	0.333333333	Boso
KM 5	2017	0.470588235	Boso
KM 5	2018	0.542857143	Boso
MR 1	2003	0	Boso
MR 1	2004	0.36	Boso
MR 1	2005	0.24137931	Boso
MR 1	2006	0.448275862	Boso
MR 1	2007	0.333333333	Boso
MR 1	2008	0.363636364	Boso
MR 1	2009	0.379310345	Boso
MR 1	2010	0.290322581	Boso
MR 1	2011	0.225806452	Boso
MR 1	2012	0.333333333	Boso
MR 1	2013	0.371428571	Boso
MR 1	2014	0.419354839	Boso
MR 1	2015	0.375	Boso
MR 1	2016	0.3125	Boso
MR 1	2017	0.3125	Boso
MR 1	2018	0.448275862	Boso
MR 2	2003	0	Boso
MR 2	2004	0.24137931	Boso
MR 2	2005	0.310344828	Boso
MR 2	2006	0.294117647	Boso
MR 2	2007	0.647058824	Boso
MR 2	2008	0.36	Boso
MR 2	2009	0.379310345	Boso
MR 2	2010	0.333333333	Boso
MR 2	2011	0.419354839	Boso
MR 2	2012	0.4375	Boso
MR 2	2013	0.411764706	Boso
MR 2	2014	0.529411765	Boso
MR 2	2015	0.428571429	Boso
MR 2	2016	0.419354839	Boso
MR 2	2017	0.483870968	Boso
MR 2	2018	0.517241379	Boso
MR 3	2003	0	Boso
MR 3	2004	0.285714286	Boso
MR 3	2005	0.290322581	Boso
MR 3	2006	0.448275862	Boso
MR 3	2007	0.310344828	Boso
MR 3	2008	0.333333333	Boso
MR 3	2009	0.285714286	Boso
MR 3	2010	0.3125	Boso
MR 3	2011	0.225806452	Boso
MR 3	2012	0.272727273	Boso
MR 3	2013	0.352941176	Boso
MR 3	2014	0.285714286	Boso
MR 3	2015	0.5	Boso
MR 3	2016	0.375	Boso
MR 3	2017	0.4375	Boso
MR 3	2018	0.35483871	Boso
MR 4	2003	0	Boso
MR 4	2004	0.454545455	Boso
MR 4	2005	0.259259259	Boso
MR 4	2006	0.407407407	Boso
MR 4	2007	0.368421053	Boso
MR 4	2008	0.3	Boso
MR 4	2009	0.230769231	Boso
MR 4	2010	0.28	Boso
MR 4	2011	0.2	Boso
MR 4	2012	0.28	Boso
MR 4	2013	0.285714286	Boso
MR 4	2014	0.28	Boso
MR 4	2015	0.166666667	Boso
MR 4	2016	0.304347826	Boso
MR 4	2017	0.333333333	Boso
MR 4	2018	0.307692308	Boso
MR 5	2003	0	Boso
MR 5	2004	0.5	Boso
MR 5	2005	0.285714286	Boso
MR 5	2006	0.52	Boso
MR 5	2007	0.47826087	Boso
MR 5	2008	0.523809524	Boso
MR 5	2009	0.36	Boso
MR 5	2010	0.407407407	Boso
MR 5	2011	0.416666667	Boso
MR 5	2012	0.28	Boso
MR 5	2013	0.4	Boso
MR 5	2014	0.357142857	Boso
MR 5	2015	0.454545455	Boso
MR 5	2016	0.419354839	Boso
MR 5	2017	0.548387097	Boso
MR 5	2018	0.461538462	Boso
NS 1	2003	0	Boso
NS 1	2004	0.130434783	Boso
NS 1	2005	0.307692308	Boso
NS 1	2006	0.384615385	Boso
NS 1	2007	0.3	Boso
NS 1	2008	0.2307692	Boso
NS 1	2009	0.307692308	Boso
NS 1	2010	0.25	Boso
NS 1	2011	0.12	Boso
NS 1	2012	0.230769231	Boso
NS 1	2013	0.238095238	Boso
NS 1	2014	0.333333333	Boso
NS 1	2015	0.304347826	Boso
NS 1	2016	0.2	Boso
NS 1	2017	0.454545455	Boso
NS 1	2018	0.25	Boso
NS 2	2003	0	Boso
NS 2	2004	0.428571429	Boso
NS 2	2005	0.333333333	Boso
NS 2	2006	0.407407407	Boso
NS 2	2007	0.28	Boso
NS 2	2008	0.304347826	Boso
NS 2	2009	0.357142857	Boso
NS 2	2010	0.36	Boso
NS 2	2011	0.454545455	Boso
NS 2	2012	0.333333333	Boso
NS 2	2013	0.379310345	Boso
NS 2	2014	0.28	Boso
NS 2	2015	0.44	Boso
NS 2	2016	0.384615385	Boso
NS 2	2017	0.333333333	Boso
NS 2	2018	0.448275862	Boso
NS 3	2003	0	Boso
NS 3	2004	0.304347826	Boso
NS 3	2005	0.407407407	Boso
NS 3	2006	0.44	Boso
NS 3	2007	0.5	Boso
NS 3	2008	0.416666667	Boso
NS 3	2009	0.483870968	Boso
NS 3	2010	0.384615385	Boso
NS 3	2011	0.36	Boso
NS 3	2012	0.333333333	Boso
NS 3	2013	0.52	Boso
NS 3	2014	0.428571429	Boso
NS 3	2015	0.333333333	Boso
NS 3	2016	0.391304348	Boso
NS 3	2017	0.461538462	Boso
NS 3	2018	0.416666667	Boso
NS 4	2003	0	Boso
NS 4	2004	0.304347826	Boso
NS 4	2005	0.153846154	Boso
NS 4	2006	0.357142857	Boso
NS 4	2007	0.333333333	Boso
NS 4	2008	0.416666667	Boso
NS 4	2009	0.266666667	Boso
NS 4	2010	0.36	Boso
NS 4	2011	0.384615385	Boso
NS 4	2012	0.36	Boso
NS 4	2013	0.333333333	Boso
NS 4	2014	0.448275862	Boso
NS 4	2015	0.304347826	Boso
NS 4	2016	0.44	Boso
NS 4	2017	0.185185185	Boso
NS 4	2018	0.428571429	Boso
NS 5	2003	0	Boso
NS 5	2004	0.210526316	Boso
NS 5	2005	0.19047619	Boso
NS 5	2006	0.3	Boso
NS 5	2007	0.352941176	Boso
NS 5	2008	0.384615385	Boso
NS 5	2009	0.4	Boso
NS 5	2010	0.473684211	Boso
NS 5	2011	0.428571429	Boso
NS 5	2012	0.542857143	Boso
NS 5	2013	0.421052632	Boso
NS 5	2014	0.428571429	Boso
NS 5	2015	0.473684211	Boso
NS 5	2016	0.575757576	Boso
NS 5	2017	0.405405405	Boso
NS 5	2018	0.444444444	Boso
BN 1	2003	0	Nanki
BN 1	2004	0.411764706	Nanki
BN 1	2005	0.55	Nanki
BN 1	2006	0.419354839	Nanki
BN 1	2007	0.4	Nanki
BN 1	2008	0.481481481	Nanki
BN 1	2009	0.428571429	Nanki
BN 1	2010	0.5	Nanki
BN 1	2011	0.428571429	Nanki
BN 1	2012	0.411764706	Nanki
BN 1	2013	0.411764706	Nanki
BN 1	2014	0.517241379	Nanki
BN 1	2015	0.5	Nanki
BN 1	2016	0.448275862	Nanki
BN 1	2017	0.5	Nanki
BN 1	2018	0.333333333	Nanki
BN 2	2003	0	Nanki
BN 2	2004	0.266666667	Nanki
BN 2	2005	0.245901639	Nanki
BN 2	2006	0.298245614	Nanki
BN 2	2007	0.294117647	Nanki
BN 2	2008	0.294117647	Nanki
BN 2	2009	0.220338983	Nanki
BN 2	2010	0.476190476	Nanki
BN 2	2011	0.476190476	Nanki
BN 2	2012	0.306122449	Nanki
BN 2	2013	0.450980392	Nanki
BN 2	2014	0.346153846	Nanki
BN 2	2015	0.387755102	Nanki
BN 2	2016	0.294117647	Nanki
BN 2	2017	0.428571429	Nanki
BN 2	2018	0.333333333	Nanki
BN 3	2003	0	Nanki
BN 3	2004	0.409090909	Nanki
BN 3	2005	0.395348837	Nanki
BN 3	2006	0.422222222	Nanki
BN 3	2007	0.534883721	Nanki
BN 3	2008	0.422222222	Nanki
BN 3	2009	0.388888889	Nanki
BN 3	2010	0.612903226	Nanki
BN 3	2011	0.446808511	Nanki
BN 3	2012	0.368421053	Nanki
BN 3	2013	0.377777778	Nanki
BN 3	2014	0.351351351	Nanki
BN 3	2015	0.444444444	Nanki
BN 3	2016	0.361702128	Nanki
BN 3	2017	0.444444444	Nanki
BN 3	2018	0.255813953	Nanki
BN 4	2003	0	Nanki
BN 4	2004	0.4	Nanki
BN 4	2005	0.448275862	Nanki
BN 4	2006	0.416666667	Nanki
BN 4	2007	0.533333333	Nanki
BN 4	2008	0.47826087	Nanki
BN 4	2009	0.416666667	Nanki
BN 4	2010	0.470588235	Nanki
BN 4	2011	0.416666667	Nanki
BN 4	2012	0.461538462	Nanki
BN 4	2013	0.428571429	Nanki
BN 4	2014	0.333333333	Nanki
BN 4	2015	0.428571429	Nanki
BN 4	2016	0.428571429	Nanki
BN 4	2017	0.454545455	Nanki
BN 4	2018	0.666666667	Nanki
BN 5	2003	0	Nanki
BN 5	2004	0.294117647	Nanki
BN 5	2005	0.44	Nanki
BN 5	2006	0.314285714	Nanki
BN 5	2007	0.371428571	Nanki
BN 5	2008	0.441860465	Nanki
BN 5	2009	0.446808511	Nanki
BN 5	2010	0.476190476	Nanki
BN 5	2011	0.294117647	Nanki
BN 5	2012	0.463414634	Nanki
BN 5	2013	0.4	Nanki
BN 5	2014	0.351351351	Nanki
BN 5	2015	0.488372093	Nanki
BN 5	2016	0.466666667	Nanki
BN 5	2017	0.380952381	Nanki
BN 5	2018	0.45	Nanki
HC 1	2003	0	Nanki
HC 1	2004	0.294117647	Nanki
HC 1	2005	0.481481481	Nanki
HC 1	2006	0.272727273	Nanki
HC 1	2007	0.448275862	Nanki
HC 1	2008	0.411764706	Nanki
HC 1	2009	0.368421053	Nanki
HC 1	2010	0.454545455	Nanki
HC 1	2011	0.263157895	Nanki
HC 1	2012	0.4	Nanki
HC 1	2013	0.333333333	Nanki
HC 1	2014	0.272727273	Nanki
HC 1	2015	0.52	Nanki
HC 1	2016	0.5	Nanki
HC 1	2017	0.294117647	Nanki
HC 1	2018	0.454545455	Nanki
HC 2	2003	0	Nanki
HC 2	2004	0.333333333	Nanki
HC 2	2005	0.6	Nanki
HC 2	2006	0.407407407	Nanki
HC 2	2007	0.548387097	Nanki
HC 2	2008	0.481481481	Nanki
HC 2	2009	0.565217391	Nanki
HC 2	2010	0.4	Nanki
HC 2	2011	0.481481481	Nanki
HC 2	2012	0.307692308	Nanki
HC 2	2013	0.35483871	Nanki
HC 2	2014	0.6	Nanki
HC 2	2015	0.517241379	Nanki
HC 2	2016	0.5	Nanki
HC 2	2017	0.538461538	Nanki
HC 2	2018	0.538461538	Nanki
HC 3	2003	0	Nanki
HC 3	2004	0.393939394	Nanki
HC 3	2005	0.380952381	Nanki
HC 3	2006	0.5	Nanki
HC 3	2007	0.428571429	Nanki
HC 3	2008	0.357142857	Nanki
HC 3	2009	0.428571429	Nanki
HC 3	2010	0.444444444	Nanki
HC 3	2011	0.294117647	Nanki
HC 3	2012	0.352941176	Nanki
HC 3	2013	0.488372093	Nanki
HC 3	2014	0.421052632	Nanki
HC 3	2015	0.419354839	Nanki
HC 3	2016	0.487179487	Nanki
HC 3	2017	0.419354839	Nanki
HC 3	2018	0.388888889	Nanki
HC 4	2003	0	Nanki
HC 4	2004	0.263157895	Nanki
HC 4	2005	0.47826087	Nanki
HC 4	2006	0.25	Nanki
HC 4	2007	0.263157895	Nanki
HC 4	2008	0.473684211	Nanki
HC 4	2009	0.333333333	Nanki
HC 4	2010	0.25	Nanki
HC 4	2011	0.25	Nanki
HC 4	2012	0.368421053	Nanki
HC 4	2013	0.368421053	Nanki
HC 4	2014	0.4	Nanki
HC 4	2015	0.473684211	Nanki
HC 4	2016	0.428571429	Nanki
HC 4	2017	0.2	Nanki
HC 4	2018	0.4	Nanki
HC 5	2003	0	Nanki
HC 5	2004	0.384615385	Nanki
HC 5	2005	0.555555556	Nanki
HC 5	2006	0.5	Nanki
HC 5	2007	0.529411765	Nanki
HC 5	2008	0.555555556	Nanki
HC 5	2009	0.384615385	Nanki
HC 5	2010	0.529411765	Nanki
HC 5	2011	0.571428571	Nanki
HC 5	2012	0.384615385	Nanki
HC 5	2013	0.6	Nanki
HC 5	2014	0.666666667	Nanki
HC 5	2015	0.666666667	Nanki
HC 5	2016	0.555555556	Nanki
HC 5	2017	0.538461538	Nanki
HC 5	2018	0.466666667	Nanki
MT 1	2003	0	Nanki
MT 1	2004	0.285714286	Nanki
MT 1	2005	0.428571429	Nanki
MT 1	2006	0.35483871	Nanki
MT 1	2007	0.307692308	Nanki
MT 1	2008	0.28	Nanki
MT 1	2009	0.230769231	Nanki
MT 1	2010	0.304347826	Nanki
MT 1	2011	0.454545455	Nanki
MT 1	2012	0.428571429	Nanki
MT 1	2013	0.307692308	Nanki
MT 1	2014	0.333333333	Nanki
MT 1	2015	0.285714286	Nanki
MT 1	2016	0.36	Nanki
MT 1	2017	0.379310345	Nanki
MT 1	2018	0.384615385	Nanki
MT 2	2003	0	Nanki
MT 2	2004	0.259259259	Nanki
MT 2	2005	0.459459459	Nanki
MT 2	2006	0.307692308	Nanki
MT 2	2007	0.384615385	Nanki
MT 2	2008	0.448275862	Nanki
MT 2	2009	0.454545455	Nanki
MT 2	2010	0.454545455	Nanki
MT 2	2011	0.391304348	Nanki
MT 2	2012	0.448275862	Nanki
MT 2	2013	0.357142857	Nanki
MT 2	2014	0.272727273	Nanki
MT 2	2015	0.4375	Nanki
MT 2	2016	0.454545455	Nanki
MT 2	2017	0.35483871	Nanki
MT 2	2018	0.357142857	Nanki
MT 3	2003	0	Nanki
MT 3	2004	0.24137931	Nanki
MT 3	2005	0.36	Nanki
MT 3	2006	0.230769231	Nanki
MT 3	2007	0.24137931	Nanki
MT 3	2008	0.166666667	Nanki
MT 3	2009	0.217391304	Nanki
MT 3	2010	0.185185185	Nanki
MT 3	2011	0.304347826	Nanki
MT 3	2012	0.217391304	Nanki
MT 3	2013	0.357142857	Nanki
MT 3	2014	0.44	Nanki
MT 3	2015	0.214285714	Nanki
MT 3	2016	0.25	Nanki
MT 3	2017	0.230769231	Nanki
MT 3	2018	0.153846154	Nanki
MT 4	2003	0	Nanki
MT 4	2004	0.185185185	Nanki
MT 4	2005	0.428571429	Nanki
MT 4	2006	0.36	Nanki
MT 4	2007	0.44	Nanki
MT 4	2008	0.428571429	Nanki
MT 4	2009	0.3	Nanki
MT 4	2010	0.44	Nanki
MT 4	2011	0.416666667	Nanki
MT 4	2012	0.545454545	Nanki
MT 4	2013	0.391304348	Nanki
MT 4	2014	0.44	Nanki
MT 4	2015	0.416666667	Nanki
MT 4	2016	0.379310345	Nanki
MT 4	2017	0.363636364	Nanki
MT 4	2018	0.363636364	Nanki
MT 5	2003	0	Nanki
MT 5	2004	0.181818182	Nanki
MT 5	2005	0.363636364	Nanki
MT 5	2006	0.304347826	Nanki
MT 5	2007	0.416666667	Nanki
MT 5	2008	0.407407407	Nanki
MT 5	2009	0.272727273	Nanki
MT 5	2010	0.25	Nanki
MT 5	2011	0.333333333	Nanki
MT 5	2012	0.272727273	Nanki
MT 5	2013	0.363636364	Nanki
MT 5	2014	0.230769231	Nanki
MT 5	2015	0.166666667	Nanki
MT 5	2016	0.310344828	Nanki
MT 5	2017	0.333333333	Nanki
MT 5	2018	0.304347826	Nanki
TD 1	2003	0	Nanki
TD 1	2004	0.454545455	Nanki
TD 1	2005	0.5	Nanki
TD 1	2006	0.166666667	Nanki
TD 1	2007	0.230769231	Nanki
TD 1	2008	0.333333333	Nanki
TD 1	2009	0.529411765	Nanki
TD 1	2010	0.333333333	Nanki
TD 1	2011	0.333333333	Nanki
TD 1	2012	0.2	Nanki
TD 1	2013	0.454545455	Nanki
TD 1	2014	0.571428571	Nanki
TD 1	2015	0.5	Nanki
TD 1	2016	0.428571429	Nanki
TD 1	2017	0.384615385	Nanki
TD 1	2018	0.333333333	Nanki
TD 2	2003	0	Nanki
TD 2	2004	0.333333333	Nanki
TD 2	2005	0.625	Nanki
TD 2	2006	0.5	Nanki
TD 2	2007	0.444444444	Nanki
TD 2	2008	0.625	Nanki
TD 2	2009	0.333333333	Nanki
TD 2	2010	0.666666667	Nanki
TD 2	2011	0.428571429	Nanki
TD 2	2012	0.411764706	Nanki
TD 2	2013	0.263157895	Nanki
TD 2	2014	0.375	Nanki
TD 2	2015	0.222222222	Nanki
TD 2	2016	0.333333333	Nanki
TD 2	2017	0.529411765	Nanki
TD 2	2018	0.5	Nanki
TD 3	2003	0	Nanki
TD 3	2004	0.333333333	Nanki
TD 3	2005	0.333333333	Nanki
TD 3	2006	0.142857143	Nanki
TD 3	2007	0.142857143	Nanki
TD 3	2008	0.25	Nanki
TD 3	2009	0.428571429	Nanki
TD 3	2010	0.333333333	Nanki
TD 3	2011	0.5	Nanki
TD 3	2012	0.6	Nanki
TD 3	2013	0.333333333	Nanki
TD 3	2014	0.538461538	Nanki
TD 3	2015	0.571428571	Nanki
TD 3	2016	0.333333333	Nanki
TD 3	2017	0.333333333	Nanki
TD 3	2018	0.4	Nanki
TD 4	2003	0	Nanki
TD 4	2004	0.333333333	Nanki
TD 4	2005	0.393939394	Nanki
TD 4	2006	0.28	Nanki
TD 4	2007	0.384615385	Nanki
TD 4	2008	0.4375	Nanki
TD 4	2009	0.454545455	Nanki
TD 4	2010	0.419354839	Nanki
TD 4	2011	0.4	Nanki
TD 4	2012	0.5	Nanki
TD 4	2013	0.285714286	Nanki
TD 4	2014	0.357142857	Nanki
TD 4	2015	0.357142857	Nanki
TD 4	2016	0.379310345	Nanki
TD 4	2017	0.538461538	Nanki
TD 4	2018	0.428571429	Nanki
TD 5	2003	0	Nanki
TD 5	2004	0.230769231	Nanki
TD 5	2005	0.583333333	Nanki
TD 5	2006	0.333333333	Nanki
TD 5	2007	0.363636364	Nanki
TD 5	2008	0.473684211	Nanki
TD 5	2009	0.473684211	Nanki
TD 5	2010	0.304347826	Nanki
TD 5	2011	0.444444444	Nanki
TD 5	2012	0.391304348	Nanki
TD 5	2013	0.379310345	Nanki
TD 5	2014	0.259259259	Nanki
TD 5	2015	0.307692308	Nanki
TD 5	2016	0.5	Nanki
TD 5	2017	0.363636364	Nanki
TD 5	2018	0.454545455	Nanki
TN 1	2003	0	Nanki
TN 1	2004	0.315789474	Nanki
TN 1	2005	0.388888889	Nanki
TN 1	2006	0.365853659	Nanki
TN 1	2007	0.297297297	Nanki
TN 1	2008	0.25	Nanki
TN 1	2009	0.393939394	Nanki
TN 1	2010	0.517241379	Nanki
TN 1	2011	0.515151515	Nanki
TN 1	2012	0.419354839	Nanki
TN 1	2013	0.419354839	Nanki
TN 1	2014	0.533333333	Nanki
TN 1	2015	0.371428571	Nanki
TN 1	2016	0.375	Nanki
TN 1	2017	0.533333333	Nanki
TN 1	2018	0.3125	Nanki
TN 2	2003	0	Nanki
TN 2	2004	0.24137931	Nanki
TN 2	2005	0.294117647	Nanki
TN 2	2006	0.333333333	Nanki
TN 2	2007	0.225806452	Nanki
TN 2	2008	0.285714286	Nanki
TN 2	2009	0.235294118	Nanki
TN 2	2010	0.384615385	Nanki
TN 2	2011	0.36	Nanki
TN 2	2012	0.379310345	Nanki
TN 2	2013	0.333333333	Nanki
TN 2	2014	0.307692308	Nanki
TN 2	2015	0.214285714	Nanki
TN 2	2016	0.357142857	Nanki
TN 2	2017	0.384615385	Nanki
TN 2	2018	0.44	Nanki
TN 3	2003	0	Nanki
TN 3	2004	0.461538462	Nanki
TN 3	2005	0.461538462	Nanki
TN 3	2006	0.47826087	Nanki
TN 3	2007	0.407407407	Nanki
TN 3	2008	0.368421053	Nanki
TN 3	2009	0.545454545	Nanki
TN 3	2010	0.555555556	Nanki
TN 3	2011	0.333333333	Nanki
TN 3	2012	0.555555556	Nanki
TN 3	2013	0.416666667	Nanki
TN 3	2014	0.333333333	Nanki
TN 3	2015	0.428571429	Nanki
TN 3	2016	0.428571429	Nanki
TN 3	2017	0.333333333	Nanki
TN 3	2018	0.391304348	Nanki
TN 4	2003	0	Nanki
TN 4	2004	0.333333333	Nanki
TN 4	2005	0.4	Nanki
TN 4	2006	0.2	Nanki
TN 4	2007	0.380952381	Nanki
TN 4	2008	0.421052632	Nanki
TN 4	2009	0.421052632	Nanki
TN 4	2010	0.463414634	Nanki
TN 4	2011	0.35483871	Nanki
TN 4	2012	0.473684211	Nanki
TN 4	2013	0.388888889	Nanki
TN 4	2014	0.333333333	Nanki
TN 4	2015	0.470588235	Nanki
TN 4	2016	0.466666667	Nanki
TN 4	2017	0.517241379	Nanki
TN 4	2018	0.567567568	Nanki
TN 5	2003	0	Nanki
TN 5	2004	0.235294118	Nanki
TN 5	2005	0.348837209	Nanki
TN 5	2006	0.235294118	Nanki
TN 5	2007	0.282051282	Nanki
TN 5	2008	0.375	Nanki
TN 5	2009	0.35483871	Nanki
TN 5	2010	0.272727273	Nanki
TN 5	2011	0.2	Nanki
TN 5	2012	0.297297297	Nanki
TN 5	2013	0.435897436	Nanki
TN 5	2014	0.266666667	Nanki
TN 5	2015	0.411764706	Nanki
TN 5	2016	0.266666667	Nanki
TN 5	2017	0.352941176	Nanki
TN 5	2018	0.272727273	Nanki
HZ 1	2003	0	Osumi
HZ 1	2004	0.302325581	Osumi
HZ 1	2005	0.219512195	Osumi
HZ 1	2006	0.255813953	Osumi
HZ 1	2007	0.317073171	Osumi
HZ 1	2008	0.333333333	Osumi
HZ 1	2009	0.4	Osumi
HZ 1	2010	0.230769231	Osumi
HZ 1	2011	0.351351351	Osumi
HZ 1	2012	0.25	Osumi
HZ 1	2013	0.375	Osumi
HZ 1	2014	0.297297297	Osumi
HZ 1	2015	0.230769231	Osumi
HZ 1	2016	0.317073171	Osumi
HZ 1	2017	0.3	Osumi
HZ 1	2018	0.318181818	Osumi
HZ 2	2003	0	Osumi
HZ 2	2004	0.368421053	Osumi
HZ 2	2005	0.352941176	Osumi
HZ 2	2006	0.405405405	Osumi
HZ 2	2007	0.371428571	Osumi
HZ 2	2008	0.419354839	Osumi
HZ 2	2009	0.35483871	Osumi
HZ 2	2010	0.4375	Osumi
HZ 2	2011	0.379310345	Osumi
HZ 2	2012	0.35483871	Osumi
HZ 2	2013	0.44	Osumi
HZ 2	2014	0.379310345	Osumi
HZ 2	2015	0.483870968	Osumi
HZ 2	2016	0.393939394	Osumi
HZ 2	2017	0.4	Osumi
HZ 2	2018	0.529411765	Osumi
HZ 3	2003	0	Osumi
HZ 3	2004	0.515151515	Osumi
HZ 3	2005	0.266666667	Osumi
HZ 3	2006	0.3125	Osumi
HZ 3	2007	0.24137931	Osumi
HZ 3	2008	0.333333333	Osumi
HZ 3	2009	0.259259259	Osumi
HZ 3	2010	0.285714286	Osumi
HZ 3	2011	0.307692308	Osumi
HZ 3	2012	0.393939394	Osumi
HZ 3	2013	0.393939394	Osumi
HZ 3	2014	0.371428571	Osumi
HZ 3	2015	0.285714286	Osumi
HZ 3	2016	0.285714286	Osumi
HZ 3	2017	0.230769231	Osumi
HZ 3	2018	0.285714286	Osumi
HZ 4	2003	0	Osumi
HZ 4	2004	0.222222222	Osumi
HZ 4	2005	0.358490566	Osumi
HZ 4	2006	0.245283019	Osumi
HZ 4	2007	0.263157895	Osumi
HZ 4	2008	0.416666667	Osumi
HZ 4	2009	0.301587302	Osumi
HZ 4	2010	0.283018868	Osumi
HZ 4	2011	0.304347826	Osumi
HZ 4	2012	0.32	Osumi
HZ 4	2013	0.375	Osumi
HZ 4	2014	0.333333333	Osumi
HZ 4	2015	0.307692308	Osumi
HZ 4	2016	0.411764706	Osumi
HZ 4	2017	0.269230769	Osumi
HZ 4	2018	0.333333333	Osumi
HZ 5	2003	0	Osumi
HZ 5	2004	0.388888889	Osumi
HZ 5	2005	0.314285714	Osumi
HZ 5	2006	0.310344828	Osumi
HZ 5	2007	0.272727273	Osumi
HZ 5	2008	0.375	Osumi
HZ 5	2009	0.371428571	Osumi
HZ 5	2010	0.272727273	Osumi
HZ 5	2011	0.3125	Osumi
HZ 5	2012	0.333333333	Osumi
HZ 5	2013	0.307692308	Osumi
HZ 5	2014	0.375	Osumi
HZ 5	2015	0.4	Osumi
HZ 5	2016	0.352941176	Osumi
HZ 5	2017	0.333333333	Osumi
HZ 5	2018	0.333333333	Osumi
OD 1	2003	0	Osumi
OD 1	2004	0.2	Osumi
OD 1	2005	0.272727273	Osumi
OD 1	2006	0.222222222	Osumi
OD 1	2007	0.238095238	Osumi
OD 1	2008	0.304347826	Osumi
OD 1	2009	0.238095238	Osumi
OD 1	2010	0.384615385	Osumi
OD 1	2011	0.272727273	Osumi
OD 1	2012	0.391304348	Osumi
OD 1	2013	0.391304348	Osumi
OD 1	2014	0.3	Osumi
OD 1	2015	0.416666667	Osumi
OD 1	2016	0.272727273	Osumi
OD 1	2017	0.222222222	Osumi
OD 1	2018	0.368421053	Osumi
OD 2	2003	0	Osumi
OD 2	2004	0.466666667	Osumi
OD 2	2005	0.428571429	Osumi
OD 2	2006	0.565217391	Osumi
OD 2	2007	0.483870968	Osumi
OD 2	2008	0.5	Osumi
OD 2	2009	0.517241379	Osumi
OD 2	2010	0.391304348	Osumi
OD 2	2011	0.448275862	Osumi
OD 2	2012	0.333333333	Osumi
OD 2	2013	0.384615385	Osumi
OD 2	2014	0.52	Osumi
OD 2	2015	0.384615385	Osumi
OD 2	2016	0.357142857	Osumi
OD 2	2017	0.357142857	Osumi
OD 2	2018	0.5	Osumi
OD 3	2003	0	Osumi
OD 3	2004	0.2	Osumi
OD 3	2005	0.388888889	Osumi
OD 3	2006	0.428571429	Osumi
OD 3	2007	0.435897436	Osumi
OD 3	2008	0.419354839	Osumi
OD 3	2009	0.428571429	Osumi
OD 3	2010	0.35483871	Osumi
OD 3	2011	0.314285714	Osumi
OD 3	2012	0.393939394	Osumi
OD 3	2013	0.333333333	Osumi
OD 3	2014	0.259259259	Osumi
OD 3	2015	0.307692308	Osumi
OD 3	2016	0.393939394	Osumi
OD 3	2017	0.310344828	Osumi
OD 3	2018	0.285714286	Osumi
OD 4	2003	0	Osumi
OD 4	2004	0.317073171	Osumi
OD 4	2005	0.25	Osumi
OD 4	2006	0.333333333	Osumi
OD 4	2007	0.25	Osumi
OD 4	2008	0.2	Osumi
OD 4	2009	0.317073171	Osumi
OD 4	2010	0.243243243	Osumi
OD 4	2011	0.315789474	Osumi
OD 4	2012	0.391304348	Osumi
OD 4	2013	0.15	Osumi
OD 4	2014	0.3	Osumi
OD 4	2015	0.219512195	Osumi
OD 4	2016	0.317073171	Osumi
OD 4	2017	0.243243243	Osumi
OD 4	2018	0.219512195	Osumi
OD 5	2003	0	Osumi
OD 5	2004	0.230769231	Osumi
OD 5	2005	0.185185185	Osumi
OD 5	2006	0.214285714	Osumi
OD 5	2007	0.4	Osumi
OD 5	2008	0.172413793	Osumi
OD 5	2009	0.2	Osumi
OD 5	2010	0.333333333	Osumi
OD 5	2011	0.24137931	Osumi
OD 5	2012	0.214285714	Osumi
OD 5	2013	0.214285714	Osumi
OD 5	2014	0.214285714	Osumi
OD 5	2015	0.230769231	Osumi
OD 5	2016	0.357142857	Osumi
OD 5	2017	0.290322581	Osumi
OD 5	2018	0.266666667	Osumi
SD 1	2003	0	Osumi
SD 1	2004	0.619047619	Osumi
SD 1	2005	0.777777778	Osumi
SD 1	2006	0.777777778	Osumi
SD 1	2007	0.733333333	Osumi
SD 1	2008	0.571428571	Osumi
SD 1	2009	0.764705882	Osumi
SD 1	2010	0.714285714	Osumi
SD 1	2011	0.733333333	Osumi
SD 1	2012	0.714285714	Osumi
SD 1	2013	0.571428571	Osumi
SD 1	2014	0.666666667	Osumi
SD 1	2015	0.555555556	Osumi
SD 1	2016	0.6	Osumi
SD 1	2017	0.692307692	Osumi
SD 1	2018	0.571428571	Osumi
SD 2	2003	0	Osumi
SD 2	2004	0.5	Osumi
SD 2	2005	0.6	Osumi
SD 2	2006	0.454545455	Osumi
SD 2	2007	0.571428571	Osumi
SD 2	2008	0.666666667	Osumi
SD 2	2009	0.548387097	Osumi
SD 2	2010	0.47826087	Osumi
SD 2	2011	0.454545455	Osumi
SD 2	2012	0.555555556	Osumi
SD 2	2013	0.655172414	Osumi
SD 2	2014	0.52	Osumi
SD 2	2015	0.47826087	Osumi
SD 2	2016	0.391304348	Osumi
SD 2	2017	0.47826087	Osumi
SD 2	2018	0.555555556	Osumi
SD 3	2003	0	Osumi
SD 3	2004	0.545454545	Osumi
SD 3	2005	0.6	Osumi
SD 3	2006	0.461538462	Osumi
SD 3	2007	0.523809524	Osumi
SD 3	2008	0.565217391	Osumi
SD 3	2009	0.68	Osumi
SD 3	2010	0.615384615	Osumi
SD 3	2011	0.586206897	Osumi
SD 3	2012	0.391304348	Osumi
SD 3	2013	0.52	Osumi
SD 3	2014	0.5	Osumi
SD 3	2015	0.523809524	Osumi
SD 3	2016	0.545454545	Osumi
SD 3	2017	0.47826087	Osumi
SD 3	2018	0.555555556	Osumi
SD 4	2003	0	Osumi
SD 4	2004	0.5	Osumi
SD 4	2005	0.523809524	Osumi
SD 4	2006	0.523809524	Osumi
SD 4	2007	0.5	Osumi
SD 4	2008	0.523809524	Osumi
SD 4	2009	0.615384615	Osumi
SD 4	2010	0.62962963	Osumi
SD 4	2011	0.666666667	Osumi
SD 4	2012	0.473684211	Osumi
SD 4	2013	0.523809524	Osumi
SD 4	2014	0.619047619	Osumi
SD 4	2015	0.578947368	Osumi
SD 4	2016	0.619047619	Osumi
SD 4	2017	0.619047619	Osumi
SD 4	2018	0.619047619	Osumi
SD 5	2003	0	Osumi
SD 5	2004	0.3	Osumi
SD 5	2005	0.391304348	Osumi
SD 5	2006	0.428571429	Osumi
SD 5	2007	0.391304348	Osumi
SD 5	2008	0.529411765	Osumi
SD 5	2009	0.363636364	Osumi
SD 5	2010	0.416666667	Osumi
SD 5	2011	0.363636364	Osumi
SD 5	2012	0.428571429	Osumi
SD 5	2013	0.333333333	Osumi
SD 5	2014	0.384615385	Osumi
SD 5	2015	0.304347826	Osumi
SD 5	2016	0.272727273	Osumi
SD 5	2017	0.36	Osumi
SD 5	2018	0.36	Osumi
TJ 1	2003	0	Osumi
TJ 1	2004	0.393939394	Osumi
TJ 1	2005	0.388888889	Osumi
TJ 1	2006	0.352941176	Osumi
TJ 1	2007	0.351351351	Osumi
TJ 1	2008	0.317073171	Osumi
TJ 1	2009	0.393939394	Osumi
TJ 1	2010	0.448275862	Osumi
TJ 1	2011	0.310344828	Osumi
TJ 1	2012	0.428571429	Osumi
TJ 1	2013	0.225806452	Osumi
TJ 1	2014	0.419354839	Osumi
TJ 1	2015	0.428571429	Osumi
TJ 1	2016	0.419354839	Osumi
TJ 1	2017	0.35483871	Osumi
[truncated: 145 more rows]
