# Supplementary material for: Quantifying the dynamics of rocky intertidal sessile communities along the Pacific coast of Japan: implications for ecological resilience
Source: Sci Rep. 2021 Aug 9;11:16073. doi: 10.1038/s41598-021-95348-1 (PMC8352913; doi:10.1038/s41598-021-95348-1)
Supplement: Supplementary file 11 — Supplementary Information 8. [file 41598_2021_95348_MOESM11_ESM.csv]

temporal invariability of species richness	temporal invariability of species composition	temporal invariability of community abundance	plot.id	region	each trajectory type	current systems	current fluctuation
3.875288008	0.595720222	6.517102653	AP 2	Eastern Hokkaido	Linear	1	1
6.373704149	0.680852111	3.882250507	MB 4	Eastern Hokkaido	Linear	1	1
2.746152586	0.6445893	3.929771451	MB 5	Eastern Hokkaido	Linear	1	1
5.584665098	0.767647908	1.921669843	MC 1	Eastern Hokkaido	Linear	1	1
7.134454756	0.770150782	2.192119746	MC 3	Eastern Hokkaido	Linear	1	1
6.221362965	0.699244089	6.816793262	MZ 2	Eastern Hokkaido	Linear	1	1
4.355596642	0.597638162	6.041548231	MZ 4	Eastern Hokkaido	Linear	1	1
4.20405485	0.584063401	2.988866216	NN 3	Eastern Hokkaido	Linear	1	1
5.858449	0.672980892	3.145642	AP 3	Eastern Hokkaido	Stable	1	1
3.869388219	0.615800953	3.773476662	MB 1	Eastern Hokkaido	Stable	1	1
5.627268	0.622919388	3.09706	MB 3	Eastern Hokkaido	Stable	1	1
6.851631407	0.720492858	3.258102592	MZ 4	Eastern Hokkaido	Stable	1	1
6.454972244	0.575347708	6.611995974	MZ 1	Eastern Hokkaido	Stable	1	1
8.517048311	0.744384874	4.538114211	MZ 3	Eastern Hokkaido	Stable	1	1
6.906852	0.670102654	4.91554	MZ 5	Eastern Hokkaido	Stable	1	1
4.757512856	0.672637918	2.15793021	NN 1	Eastern Hokkaido	Stable	1	1
4.176120621	0.744496244	2.630161635	NN 2	Eastern Hokkaido	Stable	1	1
4.010172301	0.565594406	2.187505419	NN 4	Eastern Hokkaido	Stable	1	1
3.162811328	0.513480501	2.703990768	NN 5	Eastern Hokkaido	Stable	1	1
4.243601321	0.616086833	2.270264794	AP 4	Eastern Hokkaido	abrupt	1	1
7.664874	0.768386842	2.816146224	MC 2	Eastern Hokkaido	abrupt	1	1
6.535714286	0.633280021	3.026644225	AP 1	Eastern Hokkaido	Unresolve	1	1
4.85	0.59326145	2.248229648	AP 5	Eastern Hokkaido	Unresolve	1	1
3.830407786	0.576239316	4.871960082	MB 2	Eastern Hokkaido	Unresolve	1	1
4.390272869	0.635411255	3.158954682	MC 5	Eastern Hokkaido	Unresolve	1	1
2.475961924	0.474506975	13.01875608	HR 4	Southern Hokkaido	Linear	1	2
4.482549688	0.622234184	6.893001341	SS 4	Southern Hokkaido	Linear	1	2
3.398313335	0.621378066	5.276605895	US 1	Southern Hokkaido	Linear	1	2
7.204692362	0.641917802	35.66041762	ES 4	Southern Hokkaido	Stable	1	2
5.097135653	0.596417729	11.37659	ES 5	Southern Hokkaido	Stable	1	2
5.314981805	0.606479142	21.14625216	HR 1	Southern Hokkaido	Stable	1	2
4.127944087	0.571076956	10.79496584	HR 2	Southern Hokkaido	Stable	1	2
8.164371282	0.688117511	35.18533175	HR 3	Southern Hokkaido	Stable	1	2
6.15	0.62617385	17.99310716	HR 5	Southern Hokkaido	Stable	1	2
6.611166635	0.629239825	16.34826131	IW 1	Southern Hokkaido	Stable	1	2
4.03337384	0.506934703	19.68632169	IW 2	Southern Hokkaido	Stable	1	2
7.93804132	0.628206271	10.07767609	IW 3	Southern Hokkaido	Stable	1	2
6.362737627	0.606886468	30.52523174	IW 4	Southern Hokkaido	Stable	1	2
2.90473751	0.576666667	7.945717	SS 5	Southern Hokkaido	Stable	1	2
4.830908444	0.524199113	20.71256448	US 2	Southern Hokkaido	Stable	1	2
7.081735885	0.610837532	6.191765739	US 3	Southern Hokkaido	Stable	1	2
8.264218	0.634441342	9.448763	IW 5	Southern Hokkaido	Unresolve	1	2
4.937847604	0.617467627	17.71459173	US 4	Southern Hokkaido	Unresolve	1	2
4.938660633	0.576821859	3.753606832	US 5	Southern Hokkaido	Unresolve	1	2
5.629789273	0.549308406	6.337199	AG 1	Rikuchu	Stable	1	3
6.142553004	0.591700308	7.712523863	AG 2	Rikuchu	Stable	1	3
2.857174544	0.561428527	6.369008786	AG 3	Rikuchu	Stable	1	3
2.633826729	0.455845712	5.710596039	AG 4	Rikuchu	Stable	1	3
3.654039912	0.518337819	4.263025056	AG 5	Rikuchu	Stable	1	3
5.688817	0.586222187	4.469963	AK 1	Rikuchu	Stable	1	3
5.359232	0.554267754	6.956731	AK 2	Rikuchu	Stable	1	3
5.083625	0.524013427	2.813881	AK 5	Rikuchu	Stable	1	3
2.655514181	0.520419047	3.709942272	KG 1	Rikuchu	Stable	1	3
4.764156415	0.604026177	3.807143324	KG 2	Rikuchu	Stable	1	3
3.832457243	0.558308081	4.787523096	KG 3	Rikuchu	Stable	1	3
4.940494119	0.534515902	4.141604414	KG 4	Rikuchu	Stable	1	3
5.001487874	0.564213041	3.165389968	KG 5	Rikuchu	Stable	1	3
3.752906555	0.526889254	6.110045	MJ 1	Rikuchu	Stable	1	3
4.692808321	0.540537881	3.635115142	MJ 3	Rikuchu	Stable	1	3
3.967697202	0.506861451	2.306908767	MJ 4	Rikuchu	Stable	1	3
4.638873505	0.527844857	4.767133464	MJ 5	Rikuchu	Stable	1	3
3.824847009	0.566799138	15.04431525	OR 1	Rikuchu	Stable	1	3
8.427361912	0.614175282	13.51531558	OR 2	Rikuchu	Stable	1	3
4.952536348	0.559702729	9.234761859	OR 3	Rikuchu	Stable	1	3
3.377896782	0.554622393	4.160517575	OR 4	Rikuchu	Stable	1	3
5.526323754	0.540807266	10.65274355	MJ 2	Rikuchu	abrupt	1	3
4.514154049	0.592260031	9.158570027	EM 4	Boso	Linear	0	2
4.805440064	0.595324974	22.60801081	EM 5	Boso	Linear	0	2
6.309054642	0.570778936	13.51150585	KM 2	Boso	Linear	0	2
4.746849735	0.544305191	17.6551315	MR 1	Boso	Linear	0	2
5.439888906	0.545320018	13.66275805	MR 3	Boso	Linear	0	2
5.553508538	0.555813644	31.55650373	NS 2	Boso	Linear	0	2
7.14	0.64555383	10.3801	CK 3	Boso	Linear	0	2
7.333236354	0.583776464	14.406653	CK 1	Boso	Stable	0	2
5.916334892	0.547488746	11.99724766	CK 2	Boso	Stable	0	2
6.830984503	0.570286837	10.76641383	CK 4	Boso	Stable	0	2
4.92657769	0.523176876	16.89584111	CK 5	Boso	Stable	0	2
6.449577153	0.554892004	18.65641738	EM 2	Boso	Stable	0	2
5.079573733	0.555848263	17.08519875	KM 1	Boso	Stable	0	2
6.230369013	0.638771574	12.39498863	KM 4	Boso	Stable	0	2
5.424113166	0.499807477	46.65330232	KM 5	Boso	Stable	0	2
3.832720731	0.512105239	16.95085397	MR 2	Boso	Stable	0	2
5.590680771	0.478231497	9.030145592	NS 3	Boso	Stable	0	2
6.528658791	0.578233656	16.94363297	NS 4	Boso	Stable	0	2
5.325352101	0.524408104	16.03896891	NS 5	Boso	Stable	0	2
6.057890901	0.636093356	14.05551329	EM 1	Boso	Unresolve	0	2
4.813322329	0.552852334	29.25948967	EM 3	Boso	Unresolve	0	2
7.444907576	0.610816133	5.105929694	KM 3	Boso	Unresolve	0	2
4.967381388	0.594618491	8.359573666	MR 4	Boso	Unresolve	0	2
4.185789452	0.502617492	10.16587038	MR 5	Boso	Unresolve	0	2
5.854703559	0.502617492	17.45081865	NS 1	Boso	Unresolve	0	2
4.136036488	0.457225276	6.391028503	BN 4	Nanki	Linear	0	3
6.007982583	0.520627424	4.970788	MT 1	Nanki	Linear	0	3
2.578231505	0.483951419	8.768006756	TD 3	Nanki	Linear	0	3
5.23288182	0.524786492	19.26474	TN 1	Nanki	Linear	0	3
4.047766038	0.549129858	10.97468	BN 2	Nanki	Stable	0	3
4.455639316	0.62060975	15.36933731	BN 5	Nanki	Stable	0	3
3.728023252	0.476487904	12.05089	HC 2	Nanki	Stable	0	3
3.849874822	0.50310316	11.69678068	HC 5	Nanki	Stable	0	3
3.576201784	0.57079464	6.597869	MT 2	Nanki	Stable	0	3
5.031152949	0.594187615	6.944964422	MT 4	Nanki	Stable	0	3
4.930318014	0.537958644	9.230427116	TD 4	Nanki	Stable	0	3
4.413077536	0.544554509	13.55605881	TN 2	Nanki	Stable	0	3
4.521336568	0.537131934	11.74159447	TN 4	Nanki	Stable	0	3
4.996602106	0.521719335	8.426164998	TN 5	Nanki	Stable	0	3
4.616125174	0.530798156	8.834414242	BN 1	Nanki	Unresolve	0	3
4.530173441	0.492983971	5.683738999	BN 3	Nanki	Unresolve	0	3
3.221231098	0.488857382	6.773020133	HC 1	Nanki	Unresolve	0	3
4.305555556	0.522904974	20.46936233	HC 3	Nanki	Unresolve	0	3
4.796490407	0.607589058	13.61269462	HC 4	Nanki	Unresolve	0	3
6.221362965	0.596539243	7.484304826	MT 3	Nanki	Unresolve	0	3
5.820882408	0.612317704	5.857682051	MT 5	Nanki	Unresolve	0	3
3.494763792	0.531332001	25.46174791	TD 1	Nanki	Unresolve	0	3
4.030638201	0.449402264	14.79358434	TD 2	Nanki	Unresolve	0	3
3.77951349	0.426331475	6.994326673	TD 5	Nanki	Unresolve	0	3
4.448400381	0.538935346	13.48161063	TN 3	Nanki	Unresolve	0	3
6.640783086	0.63610828	4.59353608	HZ 1	Osumi	Linear	0	1
6.379562687	0.668182721	8.042518017	HZ 5	Osumi	Linear	0	1
8.812799849	0.685164303	7.072998892	OD 5	Osumi	Linear	0	1
4.677994506	0.546124976	13.17222222	TJ 1	Osumi	Linear	0	1
8.321428571	0.583002277	8.422682424	TJ 5	Osumi	Linear	0	1
6.767903758	0.635111122	11.58263215	TK 2	Osumi	Linear	0	1
11.14623507	0.731474359	4.210311364	TK 4	Osumi	Linear	0	1
5.264437064	0.599680019	7.243529523	HZ 2	Osumi	Stable	0	1
6.51927997	0.626286551	10.67364079	HZ 4	Osumi	Stable	0	1
5.271560666	0.680780271	2.670314323	OD 1	Osumi	Stable	0	1
4.312155049	0.57985826	4.60021474	OD 3	Osumi	Stable	0	1
4.332833612	0.541181173	13.71809987	SD 4	Osumi	Stable	0	1
4.420329049	0.561517711	8.142587119	SD 5	Osumi	Stable	0	1
5.446383495	0.639951875	3.721315168	HZ 3	Osumi	Unresolve	0	1
5.620174139	0.550802005	4.741389677	OD 2	Osumi	Unresolve	0	1
6.259942341	0.625876634	13.87240205	OD 4	Osumi	Unresolve	0	1
2.984334097	0.42256506	8.480283935	SD 1	Osumi	Unresolve	0	1
3.752314547	0.588987398	16.86419203	SD 2	Osumi	Unresolve	0	1
4.332703709	0.47437582	32.03465589	SD 3	Osumi	Unresolve	0	1
6.513735315	0.600482929	3.968915039	TJ 2	Osumi	Unresolve	0	1
8.880520817	0.741792466	20.2249367	TJ 3	Osumi	Unresolve	0	1
5.647917648	0.612611381	8.644468891	TJ 4	Osumi	Unresolve	0	1
8.614707079	0.690903243	8.044515805	TK 1	Osumi	Unresolve	0	1
8.173797542	0.633942196	2.793540596	TK 3	Osumi	Unresolve	0	1
5.380494219	0.609657027	4.814376144	TK 5	Osumi	Unresolve	0	1
